# Supplementary material for: Tris(4-hydroxy­pyridinium) hydrogen sulfate–sulfate monohydrate
Source: Acta Crystallogr Sect E Struct Rep Online. 2009 Nov 21;65(Pt 12):o3147. doi: 10.1107/S1600536809048545 (PMC2972122; doi:10.1107/S1600536809048545)
Supplement: Supplementary file 1 [file e-65-o3147-sup1.cif]

##############################################################################
###                                                                        ###
###        Electronic paper (Acta Crystallographica Section E)             ###
###                                                                        ###
##############################################################################
#                                                                            #
# This CIF contains the data in a paper accepted for publication in Acta     #
# Crystallographica Section E. It conforms to the requirements of Notes      #
# for Authors for Section E, and has been peer reviewed under the auspices   #
# of the IUCr Commission on Journals.                                        #
#                                                                            #
# Full details of the Crystallographic Information File format               #
# are given in the paper "The Crystallographic Information File (CIF):       #
# a New Standard Archive File for Crystallography" by S. R. Hall, F. H.      #
# Allen and I. D. Brown [Acta Cryst. (1991), A47, 655-685].                  #
#                                                                            #
# The current version of the core CIF dictionary is obtainable from          #
# ftp://ftp.iucr.org/pub/cif_core.dic. The current version number is 2.4.    #
#                                                                            #
# Software is freely available for graphical display of the structure(s) in  #
# this CIF.  For information consult the CIF home page http://www.iucr.org/  #
# cif/home.html                                                              #
#                                                                            #
# This file may be used for bona fide research purposes within the           #
# scientific community so long as proper attribution is given to the journal # 
# article from which it was obtained.                                        #
#                                                                            #
##############################################################################
                                             
data_global
_audit_creation_method     SHELXL-97
_journal_date_recd_electronic     2009-11-14
_journal_date_accepted     2009-11-15
_journal_name_full     'Acta Crystallographica, Section E'
_journal_year     2009
_journal_volume     65
_journal_issue     12
_journal_page_first     o3147
_journal_page_last     o3147
_journal_paper_category     QO
_journal_coeditor_code     XU2676
_publ_contact_author
;
     Dr. Seik Weng Ng
     Department of Chemistry
     University of Malaya
     50603 Kuala Lumpur
     Malaysia
;
_publ_contact_author_email     seikweng@um.edu.my
_publ_contact_author_fax     '03 7967 4193'
_publ_contact_author_phone     '03 7967 6778'
_publ_section_title
;
Tris(4-hydroxypyridinium) hydrogen sulfate--sulfate monohydrate
;
loop_
    _publ_author_name
    _publ_author_address
    'Xu, Ying-Ming'
;
College of Chemistry and Materials Science
Heilongjiang University
Harbin 150080
People's Republic of China
;
    'Gao, Shan'
;
College of Chemistry and Materials Science
Heilongjiang University
Harbin 150080
People's Republic of China
;
    'Ng, Seik Weng'
;
Department of Chemistry
University of Malaya
50603 Kuala Lumpur
Malaysia
;
_publ_section_synopsis     .
data_I
_audit_creation_method     SHELXL-97
_chemical_name_systematic
;
Tris(4-hydroxypyridinium) hydrogen sulfate--sulfate monohydrate
;
_chemical_name_common     ?
_chemical_formula_moiety     '3(C5 H6 N O +), H S O4 -, S O4 2-, H2 O'
_chemical_formula_sum     'C15 H21 N3 O12 S2'
_chemical_formula_iupac     '3C5 H6 N O +, H S O4 -, S O4 2-, H2 O'
_chemical_formula_weight     499.47
_chemical_melting_point     ?
_symmetry_cell_setting     Orthorhombic
_symmetry_space_group_name_H-M     'P b c a'
_symmetry_space_group_name_Hall     '-P 2ac 2ab'
loop_
    _symmetry_equiv_pos_as_xyz
    'x, y, z'
    '-x+1/2, -y, z+1/2'
    'x+1/2, -y+1/2, -z'
    '-x, y+1/2, -z+1/2'
    '-x, -y, -z'
    'x-1/2, y, -z-1/2'
    '-x-1/2, y-1/2, z'
    'x, -y-1/2, z-1/2'
_cell_length_a     10.5622(3)
_cell_length_b     19.6760(7)
_cell_length_c     20.2980(7)
_cell_angle_alpha     90.00
_cell_angle_beta     90.00
_cell_angle_gamma     90.00
_cell_volume     4218.4(2)
_cell_formula_units_Z     8
_cell_measurement_reflns_used     21088
_cell_measurement_theta_min     3.0
_cell_measurement_theta_max     27.5
_cell_measurement_temperature     293(2)
_exptl_crystal_description     Prism
_exptl_crystal_colour     Colorless
_exptl_crystal_size_max     0.23
_exptl_crystal_size_mid     0.17
_exptl_crystal_size_min     0.14
_exptl_crystal_density_diffrn     1.573
_exptl_crystal_density_meas     ?
_exptl_crystal_density_method     'not measured'
_exptl_crystal_F_000     2080
_exptl_absorpt_coefficient_mu     0.322
_exptl_absorpt_correction_type     Multi-scan
_exptl_absorpt_process_details     '(ABSCOR; Higashi, 1995)'
_exptl_absorpt_correction_T_min     0.9296
_exptl_absorpt_correction_T_max     0.9563
_diffrn_ambient_temperature     293(2)
_diffrn_radiation_type     MoK\a
_diffrn_radiation_wavelength     0.71073
_diffrn_radiation_source     'fine-focus sealed tube'
_diffrn_radiation_monochromator     graphite
_diffrn_measurement_device_type     'Rigaku R-AXIS RAPID IP diffractometer'
_diffrn_measurement_method     '\w scan'
_diffrn_detector_area_resol_mean     ?
_diffrn_reflns_number     38906
_diffrn_reflns_av_R_equivalents     0.0636
_diffrn_reflns_av_sigmaI/netI     0.0349
_diffrn_reflns_theta_min     3.00
_diffrn_reflns_theta_max     27.47
_diffrn_reflns_theta_full     27.47
_diffrn_measured_fraction_theta_max     0.998
_diffrn_measured_fraction_theta_full     0.998
_diffrn_reflns_limit_h_min     -13
_diffrn_reflns_limit_h_max     13
_diffrn_reflns_limit_k_min     -25
_diffrn_reflns_limit_k_max     25
_diffrn_reflns_limit_l_min     -26
_diffrn_reflns_limit_l_max     25
_diffrn_standards_number     0
_diffrn_standards_interval_count     0
_diffrn_standards_interval_time     0
_diffrn_standards_decay_%     0
_reflns_number_total     4816
_reflns_number_gt     3031
_reflns_threshold_expression     I>2\s(I)
_refine_ls_structure_factor_coef     Fsqd
_refine_ls_matrix_type     full
_refine_ls_R_factor_all     0.0771
_refine_ls_R_factor_gt     0.0450
_refine_ls_wR_factor_gt     0.1136
_refine_ls_wR_factor_ref     0.1332
_refine_ls_goodness_of_fit_ref     1.082
_refine_ls_restrained_S_all     1.169
_refine_ls_number_reflns     4816
_refine_ls_number_parameters     359
_refine_ls_number_restraints     151
_refine_ls_hydrogen_treatment     mixed
_refine_ls_weighting_scheme     calc
_refine_ls_weighting_details
                 'calc w=1/[\s^2^(Fo^2^)+(0.0687P)^2^] where P=(Fo^2^+2Fc^2^)/3'
_atom_sites_solution_hydrogens     geom
_atom_sites_solution_primary     direct
_atom_sites_solution_secondary     difmap
_refine_ls_shift/su_max     0.001
_refine_ls_shift/su_mean     0.001
_refine_diff_density_max     0.356
_refine_diff_density_min     -0.314
_refine_ls_extinction_method     none
_refine_ls_extinction_coef     ?
loop_
    _atom_type_symbol
    _atom_type_description
    _atom_type_scat_dispersion_real
    _atom_type_scat_dispersion_imag
    _atom_type_scat_source
    'C' 'C' 0.0033 0.0016
                         'International Tables Vol C Tables 4.2.6.8 and 6.1.1.4'
    'H' 'H' 0.0000 0.0000
                         'International Tables Vol C Tables 4.2.6.8 and 6.1.1.4'
    'N' 'N' 0.0061 0.0033
                         'International Tables Vol C Tables 4.2.6.8 and 6.1.1.4'
    'O' 'O' 0.0106 0.0060
                         'International Tables Vol C Tables 4.2.6.8 and 6.1.1.4'
    'S' 'S' 0.1246 0.1234
                         'International Tables Vol C Tables 4.2.6.8 and 6.1.1.4'
_computing_data_collection     'RAPID-AUTO (Rigaku, 1998)'
_computing_cell_refinement     'RAPID-AUTO (Rigaku, 1998)'
_computing_data_reduction     'CrystalClear (Rigaku/MSC, 2002)'
_computing_structure_solution     'SHELXS97 (Sheldrick, 2008)'
_computing_structure_refinement     'SHELXL97 (Sheldrick, 2008)'
_computing_molecular_graphics     'X-SEED (Barbour, 2001)'
_computing_publication_material     'publCIF (Westrip, 2009)'
loop_
    _atom_site_type_symbol
    _atom_site_label
    _atom_site_fract_x
    _atom_site_fract_y
    _atom_site_fract_z
    _atom_site_U_iso_or_equiv
    _atom_site_adp_type
    _atom_site_calc_flag
    _atom_site_refinement_flags
    _atom_site_occupancy
    _atom_site_disorder_assembly
    _atom_site_disorder_group
    S S1 0.47437(6) 0.72762(4) 0.42526(3) 0.0411(2) Uani d D 1 . .
    S S2 0.70661(6) 0.53636(3) 0.42933(3) 0.03703(19) Uani d . 1 . .
    O O1 0.3908(3) 0.77692(16) 0.45160(13) 0.0526(8) Uani d PDU 0.67 A 1
    O O2 0.4603(3) 0.66376(14) 0.46657(13) 0.0534(7) Uani d PDU 0.67 A 1
    H H2O 0.4899 0.6300 0.4455 0.080 Uiso calc PR 0.33 A 1
    O O3 0.6093(2) 0.74804(17) 0.43084(14) 0.0526(7) Uani d PDU 0.67 A 1
    O O4 0.4463(6) 0.7087(3) 0.35765(17) 0.057(2) Uani d PDU 0.67 A 1
    O O1' 0.4860(6) 0.7986(2) 0.4441(3) 0.0619(17) Uani d PDU 0.33 A 2
    O O2' 0.3670(5) 0.6974(3) 0.4642(3) 0.0687(18) Uani d PDU 0.33 A 2
    O O3' 0.5908(4) 0.6914(3) 0.4441(3) 0.0594(16) Uani d PDU 0.33 A 2
    O O4' 0.4480(10) 0.7201(6) 0.3559(3) 0.050(4) Uani d PDU 0.33 A 2
    O O5 0.79101(16) 0.57990(11) 0.46790(8) 0.0564(5) Uani d . 1 B 3
    O O6 0.57405(16) 0.55782(10) 0.43845(10) 0.0520(5) Uani d . 1 B 3
    H H6O 0.5716 0.6002 0.4464 0.078 Uiso calc PR 0.67 B 3
    O O7 0.71622(18) 0.46548(9) 0.45195(9) 0.0516(5) Uani d . 1 B 3
    O O8 0.73894(17) 0.53979(11) 0.35927(8) 0.0557(5) Uani d . 1 B 3
    O O9 0.61528(17) 0.78290(11) 0.76401(9) 0.0525(5) Uani d D 1 . .
    O O10 0.5361(2) 0.61193(12) 0.77445(10) 0.0622(6) Uani d D 1 . .
    O O11 0.92913(18) 0.45490(11) 0.76645(9) 0.0516(5) Uani d D 1 . .
    O O1W 0.8138(3) 0.36629(14) 0.37081(11) 0.0745(7) Uani d D 1 . .
    N N1 0.4461(2) 0.79165(14) 0.58566(11) 0.0523(6) Uani d D 1 . .
    N N2 0.6911(2) 0.60986(12) 0.59204(11) 0.0477(6) Uani d D 1 . .
    N N3 0.7757(2) 0.44865(13) 0.58375(11) 0.0486(6) Uani d D 1 . .
    C C1 0.3737(3) 0.79553(16) 0.63918(13) 0.0526(7) Uani d . 1 . .
    H H1 0.2866 0.8006 0.6346 0.063 Uiso calc R 1 . .
    C C2 0.4252(2) 0.79225(14) 0.70003(12) 0.0442(6) Uani d . 1 . .
    H H2 0.3740 0.7943 0.7372 0.053 Uiso calc R 1 . .
    C C3 0.5562(2) 0.78579(13) 0.70632(11) 0.0377(6) Uani d . 1 . .
    C C4 0.6297(2) 0.78230(13) 0.64949(12) 0.0406(6) Uani d . 1 . .
    H H4 0.7173 0.7782 0.6524 0.049 Uiso calc R 1 . .
    C C5 0.5724(3) 0.78489(14) 0.58982(12) 0.0466(7) Uani d . 1 . .
    H H5 0.6207 0.7820 0.5516 0.056 Uiso calc R 1 . .
    C C6 0.5672(3) 0.59812(15) 0.60013(14) 0.0514(7) Uani d . 1 . .
    H H6 0.5166 0.5892 0.5636 0.062 Uiso calc R 1 . .
    C C7 0.5147(2) 0.59914(15) 0.66110(13) 0.0512(7) Uani d . 1 . .
    H H7 0.4285 0.5912 0.6663 0.061 Uiso calc R 1 . .
    C C8 0.5901(2) 0.61199(14) 0.71564(12) 0.0434(6) Uani d . 1 . .
    C C9 0.7191(2) 0.62398(14) 0.70587(13) 0.0449(6) Uani d . 1 . .
    H H9 0.7718 0.6329 0.7415 0.054 Uiso calc R 1 . .
    C C10 0.7664(3) 0.62247(14) 0.64387(13) 0.0461(7) Uani d . 1 . .
    H H10 0.8522 0.6303 0.6371 0.055 Uiso calc R 1 . .
    C C11 0.6988(2) 0.44270(14) 0.63582(13) 0.0466(7) Uani d . 1 . .
    H H11 0.6123 0.4373 0.6293 0.056 Uiso calc R 1 . .
    C C12 0.7455(2) 0.44448(13) 0.69802(12) 0.0402(6) Uani d . 1 . .
    H H12 0.6915 0.4401 0.7339 0.048 Uiso calc R 1 . .
    C C13 0.8755(2) 0.45294(13) 0.70767(11) 0.0367(6) Uani d . 1 . .
    C C14 0.9534(2) 0.45910(14) 0.65243(12) 0.0447(6) Uani d . 1 . .
    H H14 1.0403 0.4647 0.6574 0.054 Uiso calc R 1 . .
    C C15 0.9007(3) 0.45679(15) 0.59115(13) 0.0489(7) Uani d . 1 . .
    H H15 0.9521 0.4609 0.5542 0.059 Uiso calc R 1 . .
    H H1N 0.415(3) 0.7950(17) 0.5474(8) 0.082(11) Uiso d D 1 . .
    H H2N 0.721(3) 0.6063(15) 0.5534(7) 0.062(9) Uiso d D 1 . .
    H H3N 0.747(3) 0.4507(18) 0.5449(8) 0.088(12) Uiso d D 1 . .
    H H1W 0.789(3) 0.3988(12) 0.3951(14) 0.093(13) Uiso d D 1 . .
    H H2W 0.848(4) 0.3357(14) 0.3939(15) 0.115(17) Uiso d D 1 . .
    H H9O 0.556(2) 0.7852(18) 0.7929(14) 0.089(13) Uiso d D 1 . .
    H H10O 0.592(2) 0.6200(17) 0.8044(12) 0.076(12) Uiso d D 1 . .
    H H11O 0.869(2) 0.4553(18) 0.7952(13) 0.087(12) Uiso d D 1 . .
loop_
    _atom_site_aniso_label
    _atom_site_aniso_U_11
    _atom_site_aniso_U_22
    _atom_site_aniso_U_33
    _atom_site_aniso_U_12
    _atom_site_aniso_U_13
    _atom_site_aniso_U_23
    S1 0.0440(4) 0.0531(4) 0.0263(3) 0.0036(3) -0.0035(3) -0.0001(3)
    S2 0.0342(3) 0.0518(4) 0.0250(3) -0.0001(3) -0.0003(2) 0.0013(3)
    O1 0.0608(19) 0.063(2) 0.0335(14) 0.0284(16) -0.0029(14) -0.0034(14)
    O2 0.0640(19) 0.0522(19) 0.0440(16) 0.0061(16) 0.0156(14) 0.0115(13)
    O3 0.0423(15) 0.063(2) 0.0523(17) -0.0059(15) -0.0035(13) 0.0008(15)
    O4 0.059(4) 0.085(4) 0.028(3) -0.009(3) -0.003(3) -0.006(2)
    O1' 0.086(5) 0.048(4) 0.052(3) 0.000(3) -0.018(3) -0.006(3)
    O2' 0.054(4) 0.107(5) 0.045(3) -0.016(4) 0.010(3) 0.005(3)
    O3' 0.043(3) 0.067(4) 0.068(4) 0.016(3) -0.017(3) -0.005(3)
    O4' 0.038(6) 0.088(7) 0.023(6) 0.007(5) -0.001(5) -0.007(5)
    O5 0.0520(11) 0.0785(15) 0.0388(10) -0.0227(10) -0.0029(8) -0.0068(10)
    O6 0.0376(10) 0.0588(13) 0.0597(12) 0.0082(9) 0.0023(9) -0.0031(10)
    O7 0.0676(12) 0.0504(12) 0.0368(10) 0.0132(9) -0.0048(9) 0.0025(8)
    O8 0.0460(10) 0.0943(16) 0.0268(9) -0.0045(10) 0.0017(8) 0.0067(9)
    O9 0.0397(10) 0.0872(16) 0.0306(10) 0.0037(10) -0.0050(8) 0.0019(9)
    O10 0.0547(13) 0.0897(17) 0.0422(11) -0.0062(12) 0.0121(10) -0.0051(11)
    O11 0.0415(10) 0.0806(15) 0.0326(10) -0.0052(10) -0.0041(8) -0.0032(9)
    O1W 0.1018(19) 0.0718(18) 0.0498(13) 0.0291(15) 0.0102(13) -0.0019(12)
    N1 0.0538(14) 0.0726(18) 0.0306(12) 0.0034(13) -0.0085(10) 0.0002(11)
    N2 0.0551(15) 0.0519(15) 0.0361(12) -0.0027(11) 0.0071(11) 0.0024(11)
    N3 0.0600(15) 0.0511(15) 0.0346(12) 0.0046(12) -0.0121(11) 0.0001(10)
    C1 0.0375(14) 0.076(2) 0.0438(15) 0.0026(14) -0.0051(12) 0.0008(14)
    C2 0.0378(14) 0.0608(18) 0.0339(13) 0.0014(12) 0.0016(11) -0.0008(12)
    C3 0.0383(13) 0.0455(16) 0.0292(12) 0.0000(11) -0.0035(10) 0.0012(10)
    C4 0.0366(13) 0.0484(16) 0.0369(13) 0.0025(11) 0.0035(11) -0.0019(11)
    C5 0.0537(16) 0.0541(18) 0.0320(13) 0.0028(13) 0.0066(12) -0.0020(11)
    C6 0.0482(16) 0.0606(19) 0.0453(15) -0.0073(14) -0.0031(13) -0.0012(14)
    C7 0.0413(14) 0.064(2) 0.0479(16) -0.0049(14) 0.0012(12) -0.0013(14)
    C8 0.0452(15) 0.0466(16) 0.0384(14) 0.0018(12) 0.0048(11) 0.0001(12)
    C9 0.0407(14) 0.0531(18) 0.0409(14) -0.0012(12) -0.0039(11) 0.0020(12)
    C10 0.0414(14) 0.0493(17) 0.0476(16) -0.0043(12) 0.0027(12) 0.0052(12)
    C11 0.0386(14) 0.0513(18) 0.0498(16) 0.0022(12) -0.0077(12) -0.0040(13)
    C12 0.0356(13) 0.0473(16) 0.0378(13) -0.0021(11) 0.0023(11) -0.0016(12)
    C13 0.0367(13) 0.0413(15) 0.0321(12) -0.0008(11) -0.0009(10) -0.0014(10)
    C14 0.0375(13) 0.0581(18) 0.0386(14) -0.0031(12) 0.0006(11) 0.0020(12)
    C15 0.0572(18) 0.0556(18) 0.0340(13) -0.0003(14) 0.0066(12) 0.0031(12)
loop_
    _geom_bond_atom_site_label_1
    _geom_bond_atom_site_label_2
    _geom_bond_site_symmetry_2
    _geom_bond_distance
    _geom_bond_publ_flag
    S1 O1 . 1.416(2) ?
    S1 O4' . 1.444(5) ?
    S1 O4 . 1.452(3) ?
    S1 O1' . 1.453(4) ?
    S1 O3' . 1.473(4) ?
    S1 O3 . 1.485(2) ?
    S1 O2' . 1.505(4) ?
    S1 O2 . 1.518(3) ?
    S2 O5 . 1.4633(18) ?
    S2 O8 . 1.4641(17) ?
    S2 O7 . 1.4717(19) ?
    S2 O6 . 1.4740(18) ?
    O2 H2O . 0.8501 ?
    O6 H6O . 0.8501 ?
    O9 C3 . 1.328(3) ?
    O9 H9O . 0.860(11) ?
    O10 C8 . 1.323(3) ?
    O10 H10O . 0.862(11) ?
    O11 C13 . 1.321(3) ?
    O11 H11O . 0.863(11) ?
    O1W H1W . 0.847(11) ?
    O1W H2W . 0.844(11) ?
    N1 C1 . 1.330(3) ?
    N1 C5 . 1.343(4) ?
    N1 H1N . 0.846(11) ?
    N2 C6 . 1.339(3) ?
    N2 C10 . 1.342(3) ?
    N2 H2N . 0.848(11) ?
    N3 C11 . 1.338(3) ?
    N3 C15 . 1.339(4) ?
    N3 H3N . 0.847(11) ?
    C1 C2 . 1.351(3) ?
    C1 H1 . 0.9300 ?
    C2 C3 . 1.396(3) ?
    C2 H2 . 0.9300 ?
    C3 C4 . 1.392(3) ?
    C4 C5 . 1.355(3) ?
    C4 H4 . 0.9300 ?
    C5 H5 . 0.9300 ?
    C6 C7 . 1.356(4) ?
    C6 H6 . 0.9300 ?
    C7 C8 . 1.386(3) ?
    C7 H7 . 0.9300 ?
    C8 C9 . 1.397(3) ?
    C9 C10 . 1.355(3) ?
    C9 H9 . 0.9300 ?
    C10 H10 . 0.9300 ?
    C11 C12 . 1.356(3) ?
    C11 H11 . 0.9300 ?
    C12 C13 . 1.397(3) ?
    C12 H12 . 0.9300 ?
    C13 C14 . 1.396(3) ?
    C14 C15 . 1.363(3) ?
    C14 H14 . 0.9300 ?
    C15 H15 . 0.9300 ?
loop_
    _geom_angle_atom_site_label_1
    _geom_angle_atom_site_label_2
    _geom_angle_atom_site_label_3
    _geom_angle_site_symmetry_1
    _geom_angle_site_symmetry_3
    _geom_angle
    _geom_angle_publ_flag
    O4' S1 O1' . . 111.8(5) ?
    O4 S1 O1' . . 120.8(4) ?
    O4' S1 O3' . . 111.4(4) ?
    O1' S1 O3' . . 109.1(3) ?
    O1 S1 O3 . . 112.58(19) ?
    O4 S1 O3 . . 109.7(3) ?
    O4' S1 O2' . . 109.1(4) ?
    O1' S1 O2' . . 107.8(3) ?
    O3' S1 O2' . . 107.5(3) ?
    O1 S1 O2 . . 107.29(17) ?
    O4 S1 O2 . . 106.8(3) ?
    O3 S1 O2 . . 106.03(17) ?
    O5 S2 O8 . . 110.52(11) ?
    O5 S2 O7 . . 110.23(12) ?
    O8 S2 O7 . . 109.31(12) ?
    O5 S2 O6 . . 110.11(12) ?
    O8 S2 O6 . . 109.29(11) ?
    O7 S2 O6 . . 107.32(11) ?
    S1 O2 H2O . . 109.5 ?
    S2 O6 H6O . . 109.5 ?
    C3 O9 H9O . . 105(2) ?
    C8 O10 H10O . . 110(2) ?
    C13 O11 H11O . . 107(2) ?
    H1w O1w H2W . . 110.3(18) ?
    C1 N1 C5 . . 121.7(2) ?
    C1 N1 H1N . . 122(2) ?
    C5 N1 H1N . . 117(2) ?
    C6 N2 C10 . . 121.0(2) ?
    C6 N2 H2N . . 118(2) ?
    C10 N2 H2N . . 121(2) ?
    C11 N3 C15 . . 121.3(2) ?
    C11 N3 H3N . . 121(2) ?
    C15 N3 H3N . . 117(2) ?
    N1 C1 C2 . . 120.9(2) ?
    N1 C1 H1 . . 119.6 ?
    C2 C1 H1 . . 119.6 ?
    C1 C2 C3 . . 119.1(2) ?
    C1 C2 H2 . . 120.4 ?
    C3 C2 H2 . . 120.4 ?
    O9 C3 C4 . . 117.8(2) ?
    O9 C3 C2 . . 123.4(2) ?
    C4 C3 C2 . . 118.8(2) ?
    C5 C4 C3 . . 119.3(2) ?
    C5 C4 H4 . . 120.3 ?
    C3 C4 H4 . . 120.3 ?
    N1 C5 C4 . . 120.2(2) ?
    N1 C5 H5 . . 119.9 ?
    C4 C5 H5 . . 119.9 ?
    N2 C6 C7 . . 120.6(3) ?
    N2 C6 H6 . . 119.7 ?
    C7 C6 H6 . . 119.7 ?
    C6 C7 C8 . . 119.8(2) ?
    C6 C7 H7 . . 120.1 ?
    C8 C7 H7 . . 120.1 ?
    O10 C8 C7 . . 118.2(2) ?
    O10 C8 C9 . . 123.3(2) ?
    C7 C8 C9 . . 118.5(2) ?
    C10 C9 C8 . . 119.2(2) ?
    C10 C9 H9 . . 120.4 ?
    C8 C9 H9 . . 120.4 ?
    N2 C10 C9 . . 120.9(3) ?
    N2 C10 H10 . . 119.5 ?
    C9 C10 H10 . . 119.5 ?
    N3 C11 C12 . . 120.9(2) ?
    N3 C11 H11 . . 119.6 ?
    C12 C11 H11 . . 119.6 ?
    C11 C12 C13 . . 119.4(2) ?
    C11 C12 H12 . . 120.3 ?
    C13 C12 H12 . . 120.3 ?
    O11 C13 C14 . . 118.1(2) ?
    O11 C13 C12 . . 123.5(2) ?
    C14 C13 C12 . . 118.5(2) ?
    C15 C14 C13 . . 119.3(2) ?
    C15 C14 H14 . . 120.3 ?
    C13 C14 H14 . . 120.3 ?
    N3 C15 C14 . . 120.6(2) ?
    N3 C15 H15 . . 119.7 ?
    C14 C15 H15 . . 119.7 ?
loop_
    _geom_torsion_atom_site_label_1
    _geom_torsion_atom_site_label_2
    _geom_torsion_atom_site_label_3
    _geom_torsion_atom_site_label_4
    _geom_torsion_site_symmetry_1
    _geom_torsion_site_symmetry_2
    _geom_torsion_site_symmetry_3
    _geom_torsion_site_symmetry_4
    _geom_torsion
    _geom_torsion_publ_flag
    C5 N1 C1 C2 . . . . -0.5(5) ?
    N1 C1 C2 C3 . . . . 1.0(4) ?
    C1 C2 C3 O9 . . . . 179.3(3) ?
    C1 C2 C3 C4 . . . . -0.6(4) ?
    O9 C3 C4 C5 . . . . 179.8(2) ?
    C2 C3 C4 C5 . . . . -0.3(4) ?
    C1 N1 C5 C4 . . . . -0.5(4) ?
    C3 C4 C5 N1 . . . . 0.9(4) ?
    C10 N2 C6 C7 . . . . 0.4(4) ?
    N2 C6 C7 C8 . . . . -0.4(5) ?
    C6 C7 C8 O10 . . . . -179.3(3) ?
    C6 C7 C8 C9 . . . . 0.4(4) ?
    O10 C8 C9 C10 . . . . 179.4(3) ?
    C7 C8 C9 C10 . . . . -0.2(4) ?
    C6 N2 C10 C9 . . . . -0.3(4) ?
    C8 C9 C10 N2 . . . . 0.2(4) ?
    C15 N3 C11 C12 . . . . -0.3(4) ?
    N3 C11 C12 C13 . . . . 0.3(4) ?
    C11 C12 C13 O11 . . . . -179.6(3) ?
    C11 C12 C13 C14 . . . . -0.2(4) ?
    O11 C13 C14 C15 . . . . 179.6(2) ?
    C12 C13 C14 C15 . . . . 0.1(4) ?
    C11 N3 C15 C14 . . . . 0.2(4) ?
    C13 C14 C15 N3 . . . . -0.1(4) ?
loop_
    _geom_hbond_atom_site_label_D
    _geom_hbond_atom_site_label_H
    _geom_hbond_atom_site_label_A
    _geom_hbond_site_symmetry_A
    _geom_hbond_distance_DH
    _geom_hbond_distance_HA
    _geom_hbond_distance_DA
    _geom_hbond_angle_DHA
    _geom_hbond_publ_flag
    O2 H2o O6 . 0.85 1.68 2.473(3) 154 yes
    O6 H6o O2 . 0.85 1.76 2.473(3) 139 yes
    O9 H9o O4 8_576 0.860(10)
                            1.760(10)
                                    2.612(6) 174(4) yes
    O9 H9o O4' 8_576 0.860(10)
                             1.72(2) 2.569(9) 172(4) yes
    O10 H10o O1w 2_665 0.860(10)
                               1.700(10)
                                       2.554(3) 172(3) yes
    O11 H11o O8 2_665 0.860(10)
                              1.730(10)
                                      2.591(3) 173(4) yes
    O1w H1w O7 . 0.850(10)
                         1.910(10)
                                 2.754(3) 173(4) yes
    O1w H2w O3 7_755 0.840(10)
                             1.93(2) 2.749(4) 162(4) yes
    N1 H1n O1 . 0.850(10)
                        1.99(2) 2.798(3) 159(3) yes
    N1 H1n O1' . 0.850(10)
                         2.23(3) 2.907(6) 138(3) yes
    N2 H2n O5 . 0.850(10)
                        1.960(10)
                                2.795(3) 169(3) yes
    N3 H3n O7 . 0.850(10)
                        1.940(10)
                                2.768(3) 167(3) yes
