# Supplementary material for: Tris(4-hydroxy­pyridinium) hydrogen sulfate–sulfate monohydrate
Source: Acta Crystallogr Sect E Struct Rep Online. 2009 Nov 21;65(Pt 12):o3147. doi: 10.1107/S1600536809048545 (PMC2972122; doi:10.1107/S1600536809048545)
Supplement: Supplementary file 2 [file e-65-o3147-Isup2.hkl]

# 
# h,k,l, Fc-squared, Fo-squared, sigma(Fo-squared) and status flag 
# 
data_I
_shelx_title '  Pbca' 
_shelx_refln_list_code          4 
_shelx_F_calc_maximum      734.10 
_exptl_crystal_F_000      2080.00 
_reflns_d_resolution_high  0.7705 
 
loop_ 
 _symmetry_equiv_pos_as_xyz 
 'x, y, z' 
 '-x+1/2, -y, z+1/2' 
 'x+1/2, -y+1/2, -z' 
 '-x, y+1/2, -z+1/2' 
 '-x, -y, -z' 
 'x-1/2, y, -z-1/2' 
 '-x-1/2, y-1/2, z' 
 'x, -y-1/2, z-1/2' 
 
_cell_length_a    10.5622 
_cell_length_b    19.6760 
_cell_length_c    20.2980 
_cell_angle_alpha  90.000 
_cell_angle_beta   90.000 
_cell_angle_gamma  90.000 
 
_shelx_F_squared_multiplier     1.000 
 
loop_ 
 _refln_index_h 
 _refln_index_k 
 _refln_index_l 
 _refln_F_squared_calc 
 _refln_F_squared_meas 
 _refln_F_squared_sigma 
 _refln_observed_status 
   2   0   0     4195.77     3763.49    119.22 o 
   4   0   0    17285.18    16058.77    435.21 o 
   6   0   0    29501.54    32901.35    524.25 o 
   8   0   0     1879.85     2085.40     69.41 o 
  10   0   0      577.36      699.65     70.44 o 
  12   0   0     2563.85     2737.01     98.55 o 
   2   1   0    16717.10    15203.17    207.76 o 
   4   1   0     2250.72     2117.53    109.66 o 
   6   1   0     3330.73     3159.25     66.77 o 
   8   1   0     5017.73     5191.74     75.67 o 
  10   1   0      658.46      609.61     34.11 o 
  12   1   0       33.61       23.60     24.92 o 
   2   2   0   197932.30   227245.06   3246.45 o 
   4   2   0    31032.15    32514.55    281.65 o 
   6   2   0     2426.84     2285.37     49.35 o 
   8   2   0     2522.41     2418.54     75.55 o 
  10   2   0      970.97     1025.18     41.53 o 
  12   2   0        1.46       24.53     31.07 o 
   2   3   0    66601.01    69059.40    780.83 o 
   4   3   0    29816.04    30902.85    303.18 o 
   6   3   0    21499.07    20951.26    352.80 o 
   8   3   0      930.50      887.64     29.05 o 
  10   3   0      188.55      205.16     34.33 o 
  12   3   0       50.87       59.00     28.43 o 
   0   4   0    52779.48    58014.21    900.41 o 
   2   4   0    13724.91    13234.64    144.45 o 
   4   4   0     4238.04     5208.28    182.18 o 
   6   4   0     2531.55     2846.42     67.52 o 
   8   4   0      446.20      423.34     28.94 o 
  10   4   0        8.68       -0.21     17.83 o 
  12   4   0      744.54      866.23     68.09 o 
   2   5   0    17049.15    15995.88    314.66 o 
   4   5   0     7342.03     7534.40     82.73 o 
   6   5   0      921.32      965.30     23.84 o 
   8   5   0     3990.54     4031.87     58.74 o 
  10   5   0        7.07       28.91     17.11 o 
  12   5   0      526.53      607.15     57.73 o 
   0   6   0    99824.12   108441.74   1998.77 o 
   2   6   0     4657.94     4006.79     49.26 o 
   4   6   0      199.11      164.11     16.44 o 
   6   6   0      431.89      518.60     26.87 o 
   8   6   0       32.26       41.89     18.93 o 
  10   6   0       98.74       57.98     17.81 o 
  12   6   0        3.58        5.67     33.14 o 
   2   7   0       40.13       33.97     13.29 o 
   4   7   0       74.92       56.12     17.31 o 
   6   7   0      884.29      767.99     31.14 o 
   8   7   0      902.57      946.07     33.15 o 
  10   7   0      340.74      315.46     39.59 o 
  12   7   0       63.51       17.21     22.82 o 
   0   8   0    15895.46    14384.36    237.74 o 
   2   8   0       70.21       48.59     16.51 o 
   4   8   0      352.30      371.84     22.03 o 
   6   8   0     3884.22     3924.96     60.88 o 
   8   8   0      602.22      653.32     32.21 o 
  10   8   0       27.00       39.14     19.84 o 
  12   8   0       20.07        9.81     26.04 o 
   2   9   0    13668.97    12900.61    211.05 o 
   4   9   0     2228.24     2210.37     43.08 o 
   6   9   0     1735.70     1805.42     50.93 o 
   8   9   0     1813.30     1882.13     36.71 o 
  10   9   0       65.07       54.32     19.55 o 
  12   9   0        8.31      -32.31     37.44 o 
   0  10   0     2528.77     2578.45     65.19 o 
   2  10   0    18723.24    18811.88    231.73 o 
   4  10   0     2000.83     1807.34     37.41 o 
   6  10   0      316.41      324.72     30.64 o 
   8  10   0        1.25      -12.15     24.76 o 
  10  10   0      258.24      175.56     27.36 o 
  12  10   0       92.08      132.85    105.79 o 
   2  11   0     1696.23     1823.58     45.33 o 
   4  11   0     2029.76     1742.39     46.35 o 
   6  11   0     2330.74     2611.53    100.89 o 
   8  11   0       26.55       44.90     27.17 o 
  10  11   0       36.68       33.29     22.27 o 
  12  11   0      142.47      125.43     48.18 o 
   0  12   0   102224.14   107782.20   3651.09 o 
   2  12   0     1478.47     1425.21     38.96 o 
   4  12   0      291.67      347.04     27.74 o 
   6  12   0     3439.93     3642.38     90.77 o 
   8  12   0      457.53      543.64     41.40 o 
  10  12   0        1.22       14.89     23.33 o 
  12  12   0      406.31      498.13     85.38 o 
   2  13   0       22.83       46.09     25.34 o 
   4  13   0       75.31       27.69     25.58 o 
   6  13   0      284.73      313.53     37.15 o 
   8  13   0       94.20       86.87     26.36 o 
  10  13   0        1.66       -5.19     21.79 o 
   0  14   0     1149.80     1256.94     71.25 o 
   2  14   0     3660.71     3750.22     80.22 o 
   4  14   0     1372.09     1347.75     50.94 o 
   6  14   0        9.43        5.44     24.25 o 
   8  14   0       26.34       28.68     28.76 o 
  10  14   0      484.53      644.28     57.76 o 
   2  15   0     4062.59     3814.65     81.43 o 
   4  15   0      924.21      927.32     66.74 o 
   6  15   0     1179.98     1297.83     44.99 o 
   8  15   0       87.31       75.49     31.45 o 
  10  15   0       37.87       40.79     37.28 o 
   0  16   0     6113.66     5711.51    160.98 o 
   2  16   0     1628.76     1674.07     63.68 o 
   4  16   0      216.70      214.88     42.71 o 
   6  16   0        0.09       -0.35     20.93 o 
   8  16   0      144.92      131.44     56.63 o 
  10  16   0        1.97       17.12     57.06 o 
   2  17   0     1507.31     1712.79     68.90 o 
   4  17   0       55.88       98.09     39.17 o 
   6  17   0       30.37        3.39     22.82 o 
   8  17   0      408.12      383.90    111.11 o 
  10  17   0        0.03       23.12     52.06 o 
   0  18   0     3848.11     4201.26    175.92 o 
   2  18   0     1832.98     2044.23     72.44 o 
   4  18   0        7.88       29.39     29.48 o 
   6  18   0       82.60       31.51     29.36 o 
   8  18   0        8.16       17.13     28.14 o 
   2  19   0      309.10      279.74     37.17 o 
   4  19   0        0.05       10.71     25.89 o 
   6  19   0      711.95      915.77     63.62 o 
   8  19   0        0.01       17.00     31.99 o 
   0  20   0       12.20       18.00     41.15 o 
   2  20   0        2.47       27.72     37.64 o 
   4  20   0      217.53      127.92     54.39 o 
   6  20   0      180.28       86.30     44.56 o 
   8  20   0        9.86      -17.52     93.25 o 
   2  21   0       14.68       11.68     34.51 o 
   4  21   0      397.37      203.56     98.53 o 
   6  21   0        3.84        8.90     36.52 o 
   0  22   0      345.22      384.73     79.41 o 
   2  22   0        5.41       36.02     75.61 o 
   4  22   0       98.98       48.22     51.05 o 
   6  22   0       30.33       20.57     49.16 o 
   2  23   0        3.39       23.63     36.36 o 
   4  23   0       51.82       23.03     31.14 o 
   0  24   0      265.80      541.15    172.97 o 
   2  24   0      172.65      445.43    116.21 o 
   4  24   0       20.55       10.85     38.26 o 
   2  25   0       26.51       17.23     35.52 o 
   2   1   1     1828.03     1782.10     32.12 o 
   3   1   1      527.54      409.28      8.97 o 
   4   1   1      486.34      530.93     10.92 o 
   5   1   1     5206.29     5344.16     64.34 o 
   6   1   1      419.21      550.65     22.04 o 
   7   1   1     4270.20     4118.21     46.66 o 
   8   1   1     1378.50     1379.85     27.47 o 
   9   1   1      151.20      160.58     15.08 o 
  10   1   1       33.53       27.68     13.20 o 
  11   1   1       31.14       14.56     12.29 o 
  12   1   1      248.72      210.67     24.52 o 
  13   1   1        0.02      -17.85     20.64 o 
   1   2   1     6966.60     6806.83     65.32 o 
   2   2   1      729.23      757.12     25.49 o 
   3   2   1      812.46      843.35     13.66 o 
   4   2   1     4146.02     4250.39     31.27 o 
   5   2   1      523.68      561.01     17.93 o 
   6   2   1     2694.62     2841.12     25.22 o 
   7   2   1      435.38      546.26     32.53 o 
   8   2   1        0.19       41.40     14.45 o 
   9   2   1     1413.50     1302.86     25.83 o 
  10   2   1      157.42      119.77     17.57 o 
  11   2   1        0.30       19.63     16.80 o 
  12   2   1      105.69       81.09     24.82 o 
  13   2   1       57.81       54.13     25.07 o 
   1   3   1        1.49       20.71      5.94 o 
   2   3   1    28840.72    28248.44    203.26 o 
   3   3   1    17379.47    15946.66    107.61 o 
   4   3   1     1625.87     1700.43     18.79 o 
   5   3   1     1499.24     1378.72     18.12 o 
   6   3   1     8036.06     8031.45     83.96 o 
   7   3   1     3313.73     3194.66     33.64 o 
   8   3   1       83.77      104.43     13.02 o 
   9   3   1      507.08      606.06     24.81 o 
  10   3   1       43.54       39.85     16.23 o 
  11   3   1       15.53        8.49     16.70 o 
  12   3   1       10.19        9.01     17.54 o 
  13   3   1       23.22       22.95     18.91 o 
   0   4   1      157.17      153.80     14.93 o 
   1   4   1     3577.60     3431.72     60.18 o 
   2   4   1    44006.93    45326.82    350.82 o 
   3   4   1       75.32       86.96      8.81 o 
   4   4   1     3882.50     3950.17     33.78 o 
   5   4   1     3117.37     3022.75     39.25 o 
   6   4   1      658.88      653.20     33.01 o 
   7   4   1     3451.31     3431.67     34.43 o 
   8   4   1        3.30       -1.17      8.33 o 
   9   4   1      108.80       98.45     15.98 o 
  10   4   1      106.43      104.06     16.12 o 
  11   4   1      160.72      135.66     20.50 o 
  12   4   1       11.88       24.65     21.55 o 
  13   4   1       93.76      140.71     30.38 o 
   1   5   1     5575.95     5208.51     49.60 o 
   2   5   1    16569.28    16051.97    135.59 o 
   3   5   1      219.54      244.62     11.91 o 
   4   5   1      274.62      209.92     10.90 o 
   5   5   1     8882.50     8495.79     74.90 o 
   6   5   1      352.47      390.24     12.68 o 
   7   5   1       47.08       32.45      9.12 o 
   8   5   1      648.70      712.04     18.61 o 
   9   5   1      402.90      425.40     18.67 o 
  10   5   1       51.21       51.00     13.86 o 
  11   5   1      164.31      162.88     23.51 o 
  12   5   1       39.40       44.88     19.52 o 
  13   5   1       31.24       50.88     22.42 o 
   0   6   1   538898.56   593035.38  11217.24 o 
   1   6   1     1203.14     1252.71     21.89 o 
   2   6   1     1208.99     1143.62     19.27 o 
   3   6   1       11.15        8.37      6.87 o 
   4   6   1      655.12      570.26     14.62 o 
   5   6   1     1478.29     1624.92     32.88 o 
   6   6   1     8377.95     8908.63     71.75 o 
   7   6   1      237.62      251.27     14.70 o 
   8   6   1      323.25      373.86     16.29 o 
   9   6   1     2036.05     2079.20     29.51 o 
  10   6   1       53.87       49.38     13.66 o 
  11   6   1        1.24       -4.19     15.61 o 
  12   6   1      422.23      426.52     32.53 o 
  13   6   1      167.95      236.69     40.33 o 
   1   7   1       29.26       -0.80      7.98 o 
   2   7   1     4850.19     4753.55     43.52 o 
   3   7   1     2351.29     2139.96     27.63 o 
   4   7   1        1.04        6.57      7.63 o 
   5   7   1      988.82      959.95     17.84 o 
   6   7   1     1308.78     1270.52     22.60 o 
   7   7   1      182.67      184.48     15.60 o 
   8   7   1      515.86      552.12     20.54 o 
   9   7   1       98.17       82.89     13.72 o 
  10   7   1        0.05        9.01     10.21 o 
  11   7   1       53.03       35.02     16.37 o 
  12   7   1       15.26        9.02     18.49 o 
  13   7   1        0.01       24.93     32.43 o 
   0   8   1      678.16      689.09     39.86 o 
   1   8   1     2456.96     2619.88     32.18 o 
   2   8   1     2238.85     2009.98     27.76 o 
   3   8   1      180.26      166.70     12.99 o 
   4   8   1     2874.57     2892.13     39.97 o 
   5   8   1      113.36      107.15     13.04 o 
   6   8   1      154.18      146.85     14.34 o 
   7   8   1     1051.12     1033.84     21.38 o 
   8   8   1       65.16       49.85     12.51 o 
   9   8   1      113.47      119.66     13.89 o 
  10   8   1      166.96      128.97     19.37 o 
  11   8   1      174.90      180.59     23.35 o 
  12   8   1       28.94       27.27     22.97 o 
  13   8   1       11.71       19.04     48.22 o 
   1   9   1      112.34      179.99     12.55 o 
   2   9   1     6765.82     6494.13     61.28 o 
   3   9   1     3193.29     2858.73     35.97 o 
   4   9   1     3809.18     3911.54     46.00 o 
   5   9   1     1196.27     1301.12     28.69 o 
   6   9   1     4611.11     4577.94     52.33 o 
   7   9   1     1643.77     1702.26     35.21 o 
   8   9   1       34.16       33.64     12.65 o 
   9   9   1        4.33       10.23     10.79 o 
  10   9   1        8.66       22.07     16.25 o 
  11   9   1       10.69        4.05     13.72 o 
  12   9   1        2.86        0.46     24.00 o 
   0  10   1     2188.21     1819.22     46.95 o 
   1  10   1      106.85       92.60     13.64 o 
   2  10   1     7082.77     7029.39     69.34 o 
   3  10   1     3198.00     3119.36     43.61 o 
   4  10   1      535.43      558.48     19.49 o 
   5  10   1      733.53      743.60     23.55 o 
   6  10   1       29.49       18.33     11.80 o 
   7  10   1      884.33      944.67     31.32 o 
   8  10   1        0.46        3.55     13.24 o 
   9  10   1      417.56      498.28     23.90 o 
  10  10   1       48.57       27.69     13.90 o 
  11  10   1        1.75        3.33     12.46 o 
  12  10   1      150.24      200.45     37.58 o 
   1  11   1        1.20       -1.63     10.24 o 
   2  11   1     6781.26     6804.11     74.16 o 
   3  11   1      106.77      121.60     15.85 o 
   4  11   1      588.30      684.25     25.76 o 
   5  11   1     6828.52     6887.65     84.77 o 
   6  11   1       49.68       74.00     17.67 o 
   7  11   1      480.32      475.84     26.78 o 
   8  11   1      668.97      753.40     28.72 o 
   9  11   1      223.56      203.64     17.16 o 
  10  11   1       34.20        6.84     13.37 o 
  11  11   1       30.36       27.96     17.21 o 
  12  11   1       87.44      117.87     45.97 o 
   0  12   1    17755.10    18308.42    402.22 o 
   1  12   1     3182.32     2835.35     44.71 o 
   2  12   1     1974.16     1843.24     34.62 o 
   3  12   1       41.34       44.96     16.77 o 
   4  12   1      416.94      432.71     24.89 o 
   5  12   1     1516.84     1592.71     39.39 o 
   6  12   1      135.97      151.09     20.27 o 
   7  12   1     1214.96     1261.73     34.60 o 
   8  12   1        9.56       20.14     15.16 o 
   9  12   1      121.57      103.22     18.37 o 
  10  12   1       11.62       16.26     14.03 o 
  11  12   1      347.21      325.79     58.48 o 
  12  12   1        0.12        8.76     30.21 o 
   1  13   1      997.56      959.76     27.48 o 
   2  13   1       11.39       13.21     15.12 o 
   3  13   1     9117.52     8890.21     97.03 o 
   4  13   1       59.69       77.97     15.99 o 
   5  13   1      778.75      945.28     35.61 o 
   6  13   1      922.00      965.82     29.10 o 
   7  13   1     2242.58     2343.19     48.19 o 
   8  13   1        9.60       25.23     19.78 o 
   9  13   1      355.91      406.93     29.05 o 
  10  13   1      107.90       80.76     19.99 o 
  11  13   1        8.10       40.72     29.27 o 
   0  14   1      546.50      562.01     35.58 o 
   1  14   1       67.67       89.92     21.11 o 
   2  14   1        1.01       17.51     14.18 o 
   3  14   1     1022.74     1043.14     30.40 o 
   4  14   1      314.43      308.36     24.51 o 
   5  14   1     1074.40     1099.02     33.15 o 
   6  14   1      543.63      568.48     31.60 o 
   7  14   1      385.14      480.23     30.00 o 
   8  14   1        9.84       10.83     16.64 o 
   9  14   1      172.71      171.83     20.00 o 
  10  14   1       19.32       18.26     20.78 o 
  11  14   1        2.66        4.37     29.08 o 
   1  15   1     2958.94     2956.75     58.43 o 
   2  15   1      650.55      658.68     30.19 o 
   3  15   1        0.02       10.15     15.57 o 
   4  15   1      907.80      989.35     35.11 o 
   5  15   1     4457.88     4660.08     72.83 o 
   6  15   1       14.70       23.38     16.70 o 
   7  15   1      372.88      351.98     47.57 o 
   8  15   1      432.22      478.61     50.23 o 
   9  15   1      132.01      133.42     31.88 o 
  10  15   1        0.47       -0.64     25.47 o 
  11  15   1       23.15       25.02     34.57 o 
   0  16   1      215.29      258.67     43.55 o 
   1  16   1        0.14        9.83     15.81 o 
   2  16   1      278.84      336.17     28.56 o 
   3  16   1      306.90      410.13     25.68 o 
   4  16   1      273.69      311.24     24.18 o 
   5  16   1      313.95      415.26     25.05 o 
   6  16   1        3.16       -6.44     15.64 o 
   7  16   1       61.56       38.77     18.90 o 
   8  16   1       60.87       39.88     23.14 o 
   9  16   1      290.57      255.56     35.33 o 
  10  16   1        0.02      -11.92     28.57 o 
   1  17   1     1120.80     1192.11     39.66 o 
   2  17   1      112.10      143.11     23.11 o 
   3  17   1      834.09      917.67     34.69 o 
   4  17   1      126.00      161.17     23.29 o 
   5  17   1      103.02       75.90     20.66 o 
   6  17   1      314.02        2.34     21.42 o 
   7  17   1       62.38       39.56     23.70 o 
   8  17   1        1.92       10.25     16.65 o 
   9  17   1       95.31       99.85     28.73 o 
  10  17   1       26.77      -10.67     38.21 o 
   0  18   1     2955.68     3054.24     88.10 o 
   1  18   1       19.92       51.70     23.68 o 
   2  18   1      159.00      221.47     32.50 o 
   3  18   1       36.57       60.85     21.43 o 
   4  18   1       76.62       75.74     23.67 o 
   5  18   1       53.61       28.81     21.63 o 
   6  18   1      450.15       -2.65     31.97 o 
   7  18   1      226.60      106.70     40.04 o 
   8  18   1       18.04       -1.22     13.61 o 
   9  18   1        0.01       -1.18     25.36 o 
   1  19   1      105.07      129.99     27.38 o 
   2  19   1       18.23       36.89     23.21 o 
   3  19   1       26.93       28.46     19.65 o 
   4  19   1        7.26        2.35     15.57 o 
   5  19   1        0.97        9.16     20.18 o 
   6  19   1       50.29       23.35     23.49 o 
   7  19   1        2.06        6.28     23.11 o 
   8  19   1       14.17       16.18     23.16 o 
   9  19   1       68.05       66.90     36.16 o 
   0  20   1        0.04       -7.74     23.45 o 
   1  20   1      110.29      143.92     27.59 o 
   2  20   1        7.76      -18.58     20.80 o 
   3  20   1      172.56      118.42     28.87 o 
   4  20   1       36.55       35.39     22.54 o 
   5  20   1        6.41       -2.38     17.97 o 
   6  20   1       12.99        5.24     21.06 o 
   7  20   1        0.02       -2.91     20.15 o 
   8  20   1        1.39       -3.97     31.77 o 
   1  21   1       95.51      124.79     29.01 o 
   2  21   1       44.44       35.49     23.45 o 
   3  21   1        5.41      -23.30     27.69 o 
   4  21   1        2.41       -0.20     16.64 o 
   5  21   1        5.18        8.54     20.28 o 
   6  21   1        0.57       -3.34     20.19 o 
   7  21   1        4.33       -7.63     26.55 o 
   0  22   1       85.88       59.63     33.89 o 
   1  22   1      118.77      142.20     37.63 o 
   2  22   1      277.15      184.48     36.92 o 
   3  22   1      647.74      772.85     75.22 o 
   4  22   1       46.03       17.12     24.20 o 
   5  22   1        0.04       -7.74     23.40 o 
   6  22   1        1.44        2.87     22.94 o 
   1  23   1       97.85      105.33     30.13 o 
   2  23   1      341.80      405.56     37.52 o 
   3  23   1        9.57       12.36     23.57 o 
   4  23   1       27.50       27.61     25.28 o 
   5  23   1       94.90       32.47     31.86 o 
   0  24   1      268.75      292.18     57.11 o 
   1  24   1      236.42      385.76     50.61 o 
   2  24   1        1.23      -15.67     27.35 o 
   3  24   1       35.85       26.14     25.89 o 
   4  24   1        3.48       -1.82     25.07 o 
   1  25   1       14.55       77.62     32.03 o 
   2  25   1        0.99        2.48     26.69 o 
   2   0   2     7319.15     7446.22     75.24 o 
   3   0   2    15848.27    16124.75    201.46 o 
   4   0   2     6849.67     6086.23     80.65 o 
   5   0   2     5768.43     6324.62     66.11 o 
   6   0   2     2237.54     2218.25     33.08 o 
   7   0   2     1925.47     1866.40     39.99 o 
   8   0   2      910.80      937.40     29.81 o 
   9   0   2     3660.49     3751.63     79.50 o 
  10   0   2     1660.31     1637.69     50.66 o 
  11   0   2       15.05        0.69     18.07 o 
  12   0   2      286.77      384.79     40.72 o 
  13   0   2      278.28      274.91     86.09 o 
   2   1   2    16203.22    16408.19    208.95 o 
   3   1   2     2877.60     2669.30     20.95 o 
   4   1   2     5655.14     5225.94     36.05 o 
   5   1   2     3695.64     3582.58     44.11 o 
   6   1   2     1358.00     1367.91     24.06 o 
   7   1   2      231.98      343.35     20.34 o 
   8   1   2     1567.11     1586.27     28.14 o 
   9   1   2      138.64      141.01     16.10 o 
  10   1   2     1912.51     1803.14     37.00 o 
  11   1   2        6.07       -3.90     13.93 o 
  12   1   2      134.32      103.82     22.34 o 
  13   1   2       79.36      101.29     25.61 o 
   1   2   2     3294.62     3786.64     46.38 o 
   2   2   2    35228.56    35570.37    266.92 o 
   3   2   2      972.84      903.26     12.65 o 
   4   2   2        3.06       12.71      5.27 o 
   5   2   2     6939.69     6551.78     43.89 o 
   6   2   2      268.38      300.35     12.70 o 
   7   2   2     2802.45     2737.53     30.59 o 
   8   2   2     1357.28     1319.99     29.16 o 
   9   2   2       88.69       80.07     12.68 o 
  10   2   2      715.75      786.52     26.72 o 
  11   2   2      266.73      338.19     23.40 o 
  12   2   2      212.94      212.64     27.91 o 
  13   2   2       44.85       43.21     23.15 o 
   1   3   2    13638.67    14478.42     97.86 o 
   2   3   2       58.44       41.14      7.39 o 
   3   3   2    15334.23    14618.31    224.30 o 
   4   3   2       67.45       60.70      7.28 o 
   5   3   2      235.22      303.49     14.60 o 
   6   3   2        1.05        6.31      6.19 o 
   7   3   2     1778.90     1683.82     24.21 o 
   8   3   2      228.27      269.87     17.90 o 
   9   3   2      105.39       56.06     16.46 o 
  10   3   2      179.99      207.07     20.58 o 
  11   3   2       48.50       36.89     18.22 o 
  12   3   2       78.90       67.95     23.30 o 
  13   3   2       94.35       71.86     24.15 o 
   0   4   2    21545.27    20730.41    208.87 o 
   1   4   2     7658.64     7199.67     54.72 o 
   2   4   2       77.53       68.63      8.03 o 
   3   4   2    11674.97    11549.49     92.37 o 
   4   4   2     5134.93     5028.62     44.38 o 
   5   4   2      111.11      129.53      8.73 o 
   6   4   2      117.27      108.07      9.27 o 
   7   4   2     2144.44     2010.20     25.80 o 
   8   4   2       67.85       58.98     11.78 o 
   9   4   2     1204.07     1166.65     30.57 o 
  10   4   2      483.02      475.80     23.90 o 
  11   4   2        5.03       -1.46     12.82 o 
  12   4   2       76.96       59.01     22.33 o 
  13   4   2       66.94      102.29     34.96 o 
   1   5   2      121.75      175.51     18.65 o 
   2   5   2      430.44      429.56     12.90 o 
   3   5   2      197.60      190.13      9.43 o 
   4   5   2      359.32      278.33     11.88 o 
   5   5   2     1819.91     2021.24     35.94 o 
   6   5   2      716.47      685.99     14.33 o 
   7   5   2      501.84      452.75     14.68 o 
   8   5   2      934.66      898.89     21.30 o 
   9   5   2      426.25      461.13     20.65 o 
  10   5   2      101.34      100.16     17.92 o 
  11   5   2       88.05       61.48     18.49 o 
  12   5   2        8.67       15.12     16.33 o 
  13   5   2       23.80       14.80     27.80 o 
   0   6   2        1.02       -1.56      9.37 o 
   1   6   2     9975.36     9156.14     74.16 o 
   2   6   2      806.19      856.45     18.29 o 
   3   6   2      211.25      205.95     11.84 o 
   4   6   2        4.96       13.28      8.21 o 
   5   6   2     1217.40     1383.33     22.07 o 
   6   6   2       27.02       40.01     10.10 o 
   7   6   2      686.59      696.90     20.41 o 
   8   6   2        5.37        8.52      8.38 o 
   9   6   2      133.96      130.67     13.49 o 
  10   6   2       79.67       57.20     16.14 o 
  11   6   2      211.05      193.62     19.72 o 
  12   6   2        0.00      -12.18     17.13 o 
  13   6   2        9.86       50.19     36.57 o 
   1   7   2      294.56      289.28     13.45 o 
   2   7   2      394.75      378.72     14.21 o 
   3   7   2     1723.63     1636.53     24.27 o 
   4   7   2      101.69       95.60     10.52 o 
   5   7   2     2924.63     3108.75     32.33 o 
   6   7   2     2103.90     2055.32     28.80 o 
   7   7   2     2917.56     2888.20     35.70 o 
   8   7   2      264.65      273.15     14.59 o 
   9   7   2       31.36       32.23     10.35 o 
  10   7   2      257.38      242.09     18.45 o 
  11   7   2      140.83       87.58     18.29 o 
  12   7   2       92.49       91.59     27.60 o 
  13   7   2       36.65       24.75     30.47 o 
   0   8   2     3521.05     3492.38     52.20 o 
   1   8   2      278.13      221.24     16.07 o 
   2   8   2      189.40      181.03     13.60 o 
   3   8   2        9.87        8.92      7.98 o 
   4   8   2     1014.08     1042.46     24.43 o 
   5   8   2     1038.35      989.18     29.00 o 
   6   8   2       75.19       75.71     12.89 o 
   7   8   2       11.51       18.94     10.40 o 
   8   8   2      421.09      419.43     18.93 o 
   9   8   2       11.80        5.07     12.02 o 
  10   8   2      231.04      184.77     18.84 o 
  11   8   2        0.98       -8.11     14.40 o 
  12   8   2        9.50       45.83     24.97 o 
   1   9   2     4594.55     4419.62     47.98 o 
   2   9   2        3.46       -9.52      9.52 o 
   3   9   2     1901.92     1751.64     29.71 o 
   4   9   2     1922.38     1935.91     33.92 o 
   5   9   2     1820.50     1810.75     31.02 o 
   6   9   2       96.51       84.03     14.60 o 
   7   9   2      534.85      587.06     21.87 o 
   8   9   2      127.93      139.14     16.24 o 
   9   9   2      259.94      298.09     18.97 o 
  10   9   2       98.55       97.43     16.68 o 
  11   9   2       13.61       25.38     17.95 o 
  12   9   2       25.10       24.58     25.75 o 
   0  10   2     3553.03     3586.84     58.84 o 
   1  10   2     1383.21     1174.46     26.14 o 
   2  10   2      372.39      368.03     18.23 o 
   3  10   2       88.54       91.25     13.87 o 
   4  10   2       33.72       22.13     12.94 o 
   5  10   2      183.97      182.65     16.83 o 
   6  10   2        0.24       14.89     11.86 o 
   7  10   2      167.94      199.57     21.49 o 
   8  10   2      137.11      127.89     15.90 o 
   9  10   2      633.89      625.32     26.90 o 
  10  10   2      275.57      255.23     20.54 o 
  11  10   2        0.27        4.48     14.77 o 
  12  10   2       72.09       89.19     28.57 o 
   1  11   2     4843.20     5085.35     56.59 o 
   2  11   2     1068.13     1076.70     24.20 o 
   3  11   2        4.86       20.61     11.99 o 
   4  11   2     1674.09     1712.10     33.54 o 
   5  11   2     1142.94     1152.10     28.79 o 
   6  11   2      175.09      191.14     25.18 o 
   7  11   2       21.72        4.68     12.82 o 
   8  11   2        0.07       15.65     11.62 o 
   9  11   2       67.57       93.56     15.49 o 
  10  11   2       39.13       55.22     15.44 o 
  11  11   2       14.81       56.78     26.77 o 
  12  11   2        2.46       21.12     27.23 o 
   0  12   2     3780.77     3954.45     91.39 o 
   1  12   2        2.55        9.24     12.98 o 
   2  12   2     1387.69     1367.51     30.08 o 
   3  12   2     1089.48      998.20     27.90 o 
   4  12   2      477.99      513.87     22.17 o 
   5  12   2       38.89       45.31     12.56 o 
   6  12   2      651.98      731.48     23.95 o 
   7  12   2      281.16      305.19     21.39 o 
   8  12   2      130.01      117.92     15.50 o 
   9  12   2      207.92      238.16     23.03 o 
  10  12   2      233.00      236.70     34.06 o 
  11  12   2       21.17       14.98     19.43 o 
  12  12   2        2.39       39.14     31.21 o 
   1  13   2      103.94      106.44     17.80 o 
   2  13   2      550.33      520.52     24.96 o 
   3  13   2      136.94      162.40     20.29 o 
   4  13   2        1.61      -10.95     12.17 o 
   5  13   2     1120.14     1229.67     35.48 o 
   6  13   2      161.07      156.45     17.32 o 
   7  13   2       71.45       72.97     16.39 o 
   8  13   2       20.09       16.62     14.88 o 
   9  13   2       27.72       31.94     16.65 o 
  10  13   2       56.86       43.02     17.68 o 
  11  13   2       89.55       47.31     29.07 o 
   0  14   2      396.61      373.37     32.58 o 
   1  14   2      853.96      858.14     28.72 o 
   2  14   2     2632.44     2690.68     46.93 o 
   3  14   2      348.23      445.66     22.90 o 
   4  14   2        0.10        3.92     13.04 o 
   5  14   2      254.30      256.93     22.19 o 
   6  14   2        3.61       -7.70     16.91 o 
   7  14   2        0.66       24.97     20.35 o 
   8  14   2       26.19       31.59     18.36 o 
   9  14   2        4.07       -0.51     17.22 o 
  10  14   2       77.99      101.04     21.17 o 
  11  14   2       98.55       64.58     36.60 o 
   1  15   2       26.05       26.61     16.93 o 
   2  15   2      271.01      296.57     27.40 o 
   3  15   2      284.76      285.92     22.58 o 
   4  15   2       73.87       78.10     18.97 o 
   5  15   2      111.73      126.65     25.71 o 
   6  15   2      168.79      157.74     20.75 o 
   7  15   2      168.19      117.36     25.71 o 
   8  15   2       17.37       18.93     18.14 o 
   9  15   2        0.14        6.47     20.73 o 
  10  15   2       76.80       82.40     30.90 o 
  11  15   2        7.07        6.53     33.51 o 
   0  16   2     1209.42     1183.62     50.42 o 
   1  16   2      747.77      795.03     32.24 o 
   2  16   2      898.47      971.84     35.27 o 
   3  16   2     7247.84     7645.36    100.86 o 
   4  16   2     1465.97     1606.67     43.59 o 
   5  16   2        2.38       16.66     15.91 o 
   6  16   2        5.86        6.66     19.52 o 
   7  16   2      195.31      159.94     38.86 o 
   8  16   2        3.98        1.82     16.04 o 
   9  16   2      121.61      140.49     25.07 o 
  10  16   2       36.64       29.83     40.78 o 
   1  17   2      284.19      247.06     26.58 o 
   2  17   2      612.95      641.51     38.16 o 
   3  17   2      208.96      213.75     30.83 o 
   4  17   2     1661.12     1992.81     50.22 o 
   5  17   2      571.86      598.71     34.88 o 
   6  17   2      114.15       58.92     20.42 o 
   7  17   2        3.22        3.60     16.20 o 
   8  17   2      197.06      182.57     27.46 o 
   9  17   2       10.71       10.31     26.20 o 
  10  17   2       44.18       30.78     36.62 o 
   0  18   2      520.80      556.18     49.89 o 
   1  18   2     3703.07     3912.23     73.16 o 
   2  18   2      544.43      587.38     36.06 o 
   3  18   2       49.15       42.11     21.54 o 
   4  18   2       15.38       28.83     19.00 o 
   5  18   2      293.00      253.20     35.67 o 
   6  18   2      124.09       51.01     23.27 o 
   7  18   2       31.93       22.72     22.95 o 
   8  18   2       16.11       15.46     19.35 o 
   9  18   2        1.25       -9.58     28.17 o 
   1  19   2      569.02      691.41     35.02 o 
   2  19   2      317.19      356.89     31.92 o 
   3  19   2      737.32      892.93     50.12 o 
   4  19   2       17.22       43.66     24.22 o 
   5  19   2       21.46       19.56     21.43 o 
   6  19   2      109.55       39.39     22.65 o 
   7  19   2       77.96       24.30     22.40 o 
   8  19   2        6.65       23.31     23.68 o 
   9  19   2       20.94       11.35     32.13 o 
   0  20   2      198.83      242.07     39.99 o 
   1  20   2        8.80        7.58     18.43 o 
   2  20   2       75.84      118.98     30.84 o 
   3  20   2      210.21      166.87     42.72 o 
   4  20   2       40.40       10.33     21.16 o 
   5  20   2       40.96       30.73     20.98 o 
   6  20   2       19.07       14.24     23.12 o 
   7  20   2        0.24       11.22     29.55 o 
   8  20   2       10.21       13.64     25.60 o 
   1  21   2      169.89      267.14     33.98 o 
   2  21   2       70.31       80.93     27.02 o 
   3  21   2        0.11        4.74     18.93 o 
   4  21   2       34.30       14.68     20.04 o 
   5  21   2      331.06      234.71     65.09 o 
   6  21   2        2.23        0.56     20.45 o 
   7  21   2        1.67      -13.07     28.38 o 
   0  22   2       85.97      133.54     43.16 o 
   1  22   2        0.87       -8.66     21.37 o 
   2  22   2       17.85       38.05     26.27 o 
   3  22   2      394.77      212.19     76.88 o 
   4  22   2       46.53        0.98     19.81 o 
   5  22   2       38.14       19.46     25.85 o 
   6  22   2        0.24      -12.34     30.12 o 
   1  23   2       98.12      130.65     34.67 o 
   2  23   2        4.50       17.81     27.02 o 
   3  23   2       67.28       65.47     34.10 o 
   4  23   2        0.81       28.23     30.88 o 
   5  23   2        1.96        6.29     24.76 o 
   0  24   2       20.57       90.46     54.94 o 
   1  24   2       69.62      110.78     31.59 o 
   2  24   2       98.31      136.78     33.81 o 
   3  24   2       14.03        0.05     22.45 o 
   4  24   2        4.88       -4.64     20.78 o 
   1  25   2      125.19      191.74     43.32 o 
   2  25   2        0.25       62.05     41.58 o 
   1   1   3     3170.77     2950.48     29.31 o 
   2   1   3     1203.51     1061.22     16.53 o 
   3   1   3       15.31        7.64      5.71 o 
   4   1   3     1538.18     1357.45     14.85 o 
   5   1   3      560.65      720.58     14.28 o 
   6   1   3     3949.83     3677.45     34.11 o 
   7   1   3       54.70       61.04     10.86 o 
   8   1   3     4520.24     4394.93     42.61 o 
   9   1   3      185.55      199.21     18.76 o 
  10   1   3      486.48      483.88     24.98 o 
  11   1   3      192.59      188.38     18.91 o 
  12   1   3       21.87       20.83     20.90 o 
  13   1   3       66.88       75.00     33.57 o 
   0   2   3    23238.08    23058.16    214.10 o 
   1   2   3      573.63      590.82      9.34 o 
   2   2   3     4137.74     3913.18     46.35 o 
   3   2   3      274.36      287.49     13.16 o 
   4   2   3     4082.79     3959.56     95.32 o 
   5   2   3      270.74      302.25     11.67 o 
   6   2   3      820.39     1012.75     36.00 o 
   7   2   3      844.86      775.20     18.24 o 
   8   2   3      113.13      229.95     38.30 o 
   9   2   3      238.51      275.66     18.54 o 
  10   2   3      129.20      107.26     23.70 o 
  11   2   3        9.92        6.21     13.95 o 
  12   2   3      314.90      256.21     29.56 o 
  13   2   3       69.13       46.33     25.63 o 
   1   3   3      917.20      808.20     19.08 o 
   2   3   3    12147.25    10992.21     89.22 o 
   3   3   3     1654.53     1532.21     15.95 o 
   4   3   3     4330.00     3875.45     38.38 o 
   5   3   3        1.26       -0.80      5.21 o 
   6   3   3     9538.26     9483.95    102.40 o 
   7   3   3       91.86       97.52     13.88 o 
   8   3   3       65.25       93.57     13.04 o 
   9   3   3       18.09       11.16     12.04 o 
  10   3   3      813.94      840.23     31.45 o 
  11   3   3       20.28       32.45     19.82 o 
  12   3   3       24.43       11.13     19.28 o 
  13   3   3       16.54       36.25     28.76 o 
   0   4   3     1835.30     1797.37     36.23 o 
   1   4   3     4364.59     3953.88     34.31 o 
   2   4   3    21884.73    20813.67    147.46 o 
   3   4   3       46.04       49.11      5.23 o 
   4   4   3       36.31       99.30     12.93 o 
   5   4   3      287.67      277.21     10.31 o 
   6   4   3      506.75      586.49     32.77 o 
   7   4   3       34.37       35.91      8.71 o 
   8   4   3      204.41      192.59     16.54 o 
   9   4   3       26.62       35.76     15.67 o 
  10   4   3     1795.47     1829.40     39.70 o 
  11   4   3      203.65      200.58     19.99 o 
  12   4   3      122.79       81.91     24.02 o 
  13   4   3       37.25       13.57     30.55 o 
   1   5   3     9334.16     9161.59     72.91 o 
   2   5   3       79.93       60.44      7.40 o 
   3   5   3     1257.22     1297.70     19.69 o 
   4   5   3    17794.30    16677.86    108.85 o 
   5   5   3      116.37      115.89      8.64 o 
   6   5   3       10.74       10.10      7.24 o 
   7   5   3      110.77      112.58     11.47 o 
   8   5   3     3372.64     3448.11     39.66 o 
   9   5   3      260.92      279.26     18.78 o 
  10   5   3      804.82      776.91     25.99 o 
  11   5   3       14.84        1.88     12.76 o 
  12   5   3       20.82        9.20     19.71 o 
  13   5   3        0.16       18.79     28.63 o 
   0   6   3    43539.43    40512.36    458.64 o 
   1   6   3     3456.79     3240.30     35.75 o 
   2   6   3     3959.67     3677.13     34.62 o 
   3   6   3     1603.98     1716.40     20.83 o 
   4   6   3     6221.69     5698.95     54.27 o 
   5   6   3     1474.93     1623.17     18.82 o 
   6   6   3      528.23      494.57     15.16 o 
   7   6   3       42.74       34.44     10.09 o 
   8   6   3     1830.94     1684.35     26.25 o 
   9   6   3       26.02       25.78     12.14 o 
  10   6   3      328.28      374.21     23.62 o 
  11   6   3       36.06       12.12     16.61 o 
  12   6   3      400.43      485.14     45.95 o 
  13   6   3       93.56       90.25     29.59 o 
   1   7   3       48.53       51.57      8.96 o 
   2   7   3      983.44      913.84     15.15 o 
   3   7   3       51.23       48.89      8.42 o 
   4   7   3     1465.41     1378.22     18.81 o 
   5   7   3     3573.70     3723.55     37.55 o 
   6   7   3     1452.62     1498.56     22.81 o 
   7   7   3      533.09      575.29     17.89 o 
   8   7   3     1419.60     1442.34     25.72 o 
   9   7   3       15.47       16.47     11.01 o 
  10   7   3     1153.89     1159.87     33.04 o 
  11   7   3       33.76       29.88     16.68 o 
  12   7   3       83.77       47.87     23.76 o 
  13   7   3        4.27       -3.34     22.84 o 
   0   8   3       91.19      106.32     18.84 o 
   1   8   3      845.23      916.84     24.29 o 
   2   8   3    11393.07    10142.41     84.39 o 
   3   8   3      214.23      225.91     12.57 o 
   4   8   3      411.33      445.07     14.36 o 
   5   8   3     1034.05      968.88     24.72 o 
   6   8   3      418.45      469.82     15.76 o 
   7   8   3       25.68        9.09     10.14 o 
   8   8   3      322.59      362.31     17.38 o 
   9   8   3       42.88       22.79     12.52 o 
  10   8   3      901.87      932.37     28.67 o 
  11   8   3      106.03       81.01     18.07 o 
  12   8   3       80.32       63.26     27.52 o 
   1   9   3     1115.17     1140.02     24.55 o 
   2   9   3     2272.86     2165.12     31.64 o 
   3   9   3     1325.03     1218.05     26.24 o 
   4   9   3      177.42      139.05     13.85 o 
   5   9   3      243.63      249.26     16.39 o 
   6   9   3     4694.17     4493.02     48.23 o 
   7   9   3       16.83       18.27     10.93 o 
   8   9   3       66.76       54.84     12.67 o 
   9   9   3        5.64        9.48      9.34 o 
  10   9   3      343.59      394.99     23.56 o 
  11   9   3       36.69       40.59     27.67 o 
  12   9   3       56.59       66.26     29.16 o 
   0  10   3     2508.72     1968.99     45.42 o 
   1  10   3     1882.86     1811.38     31.01 o 
   2  10   3     3227.25     3084.76     42.45 o 
   3  10   3     4767.56     4978.18     54.06 o 
   4  10   3     4695.40     4547.96     65.76 o 
   5  10   3      444.23      435.63     17.74 o 
   6  10   3      388.14      397.19     19.79 o 
   7  10   3      637.80      668.27     22.19 o 
   8  10   3        0.57       11.32     10.63 o 
   9  10   3       31.30       12.90     11.45 o 
  10  10   3       10.61       26.19     13.46 o 
  11  10   3        3.08       28.25     24.39 o 
  12  10   3      190.50      136.41     34.22 o 
   1  11   3     2154.80     2121.89     35.07 o 
   2  11   3      571.04      544.21     22.08 o 
   3  11   3       42.50       45.94     12.98 o 
   4  11   3     4771.71     4601.18     54.82 o 
   5  11   3      502.95      480.38     17.83 o 
   6  11   3      524.54      573.12     26.76 o 
   7  11   3        4.34        9.18      9.19 o 
   8  11   3     4124.59     4194.60     47.74 o 
   9  11   3        2.58       10.35     12.27 o 
  10  11   3       10.03      -11.18     16.53 o 
  11  11   3       45.04       36.18     24.04 o 
  12  11   3      213.29      252.42     43.58 o 
   0  12   3     2298.06     2274.36     55.66 o 
   1  12   3     3817.99     3754.05     47.99 o 
   2  12   3     1333.32     1151.50     27.92 o 
   3  12   3        2.92        0.25     11.78 o 
   4  12   3     2115.64     2023.45     37.68 o 
   5  12   3       13.29       15.14     13.41 o 
   6  12   3      307.25      311.53     26.93 o 
   7  12   3      147.73      145.03     20.12 o 
   8  12   3       78.43       60.07     15.20 o 
   9  12   3        5.81        2.44     11.22 o 
  10  12   3       19.92       32.12     18.19 o 
  11  12   3        0.77        5.14     20.19 o 
  12  12   3        8.13       67.03     67.03 o 
   1  13   3      165.97      183.09     20.19 o 
   2  13   3     1797.23     1840.52     39.38 o 
   3  13   3      857.62      757.69     27.17 o 
   4  13   3       62.69      100.02     20.30 o 
   5  13   3       24.50       21.76     14.34 o 
   6  13   3     6249.87     6503.40     98.52 o 
   7  13   3      103.20       91.29     15.28 o 
   8  13   3      226.32      180.97     18.67 o 
   9  13   3       19.17       35.41     19.85 o 
  10  13   3      901.55     1009.42     52.80 o 
  11  13   3       37.25       31.98     26.55 o 
   0  14   3        8.03        3.84     17.32 o 
   1  14   3       16.06       -9.63     13.03 o 
   2  14   3      886.98      921.16     34.70 o 
   3  14   3      277.58      277.83     24.76 o 
   4  14   3      724.65      709.29     28.67 o 
   5  14   3      115.54      144.51     23.44 o 
   6  14   3     1014.26     1004.24     31.99 o 
   7  14   3      434.35      447.62     31.45 o 
   8  14   3      101.11       92.66     17.47 o 
   9  14   3       19.15       16.03     18.26 o 
  10  14   3       56.95       48.23     32.97 o 
  11  14   3        2.86       22.48     24.14 o 
   1  15   3        1.45      -14.91     14.91 o 
   2  15   3      146.38      152.75     21.23 o 
   3  15   3        9.84       16.22     15.02 o 
   4  15   3     3053.75     3306.54     53.59 o 
   5  15   3      585.43      586.79     29.19 o 
   6  15   3       22.94       10.12     14.53 o 
   7  15   3       95.24      102.17     27.46 o 
   8  15   3      708.16      776.12     35.81 o 
   9  15   3        0.11       -0.24     17.83 o 
  10  15   3        9.61       19.16     26.39 o 
   0  16   3     1696.67     1765.91     64.42 o 
   1  16   3        3.58       15.05     19.83 o 
   2  16   3      446.31      458.12     30.21 o 
   3  16   3       83.44       58.84     22.51 o 
   4  16   3     1049.28     1163.16     40.47 o 
   5  16   3      144.10      145.56     21.88 o 
   6  16   3       17.88       19.69     19.32 o 
   7  16   3       99.24       67.15     24.52 o 
   8  16   3        0.09        9.26     20.51 o 
   9  16   3       27.60       38.59     24.49 o 
  10  16   3       62.98      109.20     43.44 o 
   1  17   3        8.56        0.27     16.35 o 
   2  17   3        1.19       -4.84     20.46 o 
   3  17   3      464.33      491.46     30.44 o 
   4  17   3      576.03      663.69     37.54 o 
   5  17   3        1.20       11.82     20.64 o 
   6  17   3      390.03      358.46     88.60 o 
   7  17   3       95.17       78.10     18.77 o 
   8  17   3       10.93      -25.75     25.75 o 
   9  17   3        4.69        1.12     29.07 o 
  10  17   3       43.38       23.43     33.77 o 
   0  18   3        7.55       10.92     25.58 o 
   1  18   3       16.81        1.52     18.43 o 
   2  18   3     1016.11     1177.01     37.53 o 
   3  18   3        1.51        8.42     18.07 o 
   4  18   3        0.06        6.93     19.29 o 
   5  18   3       77.95       63.01     24.63 o 
   6  18   3       12.26       21.54     17.19 o 
   7  18   3        0.38       -7.00     20.54 o 
   8  18   3       22.85       22.24     21.73 o 
   9  18   3       24.75        2.57     32.77 o 
   1  19   3       15.14       23.96     19.07 o 
   2  19   3       29.67       21.51     20.48 o 
   3  19   3        0.31       14.93     18.80 o 
   4  19   3      152.46      120.89     29.98 o 
   5  19   3      156.21       83.94     23.77 o 
   6  19   3        5.09        3.93     17.12 o 
   7  19   3        8.35        8.73     29.76 o 
   8  19   3        7.27       12.78     20.05 o 
   9  19   3        9.11        0.31     65.48 o 
   0  20   3      145.63      205.45     59.34 o 
   1  20   3        0.05       14.33     21.64 o 
   2  20   3      311.77      293.10     35.13 o 
   3  20   3        5.03      -24.45     24.45 o 
   4  20   3      169.73       75.85     29.10 o 
   5  20   3        6.02        5.95     17.96 o 
   6  20   3       47.73       29.42     21.69 o 
   7  20   3        0.77        7.24     25.93 o 
   8  20   3        0.78        8.45     23.78 o 
   1  21   3       19.40       40.64     26.05 o 
   2  21   3        4.40       -5.61     18.06 o 
   3  21   3       26.98       24.80     23.00 o 
   4  21   3       21.84       23.93     24.86 o 
   5  21   3        5.04        3.72     19.94 o 
   6  21   3        7.25      -13.31     27.31 o 
   7  21   3        0.34        5.83     26.56 o 
   0  22   3      111.14      169.23     47.74 o 
   1  22   3       39.67       37.57     32.66 o 
   2  22   3       93.61      120.30     33.94 o 
   3  22   3      186.03      100.93     33.65 o 
   4  22   3       48.17       26.47     24.46 o 
   5  22   3       31.75       34.31     23.52 o 
   6  22   3        5.95       24.25     31.72 o 
   1  23   3       97.38      114.29     30.52 o 
   2  23   3        1.45        6.62     22.81 o 
   3  23   3       14.40       54.99     29.04 o 
   4  23   3      190.44      148.74     43.81 o 
   5  23   3        1.07       19.02     30.05 o 
   0  24   3       37.87       80.90     46.03 o 
   1  24   3      136.28      148.64     45.87 o 
   2  24   3        1.52      -18.37     26.13 o 
   3  24   3        2.62       46.81     31.36 o 
   4  24   3       22.46       -0.06     23.15 o 
   1  25   3       13.01       25.31     31.79 o 
   2  25   3       36.60      113.39     37.39 o 
   0   0   4    49971.83    53825.37    649.89 o 
   1   0   4    31620.79    33602.94    479.21 o 
   2   0   4     8138.24     7705.55    116.10 o 
   3   0   4    21232.42    20706.61    236.51 o 
   4   0   4     6538.65     6234.74     58.11 o 
   5   0   4      163.18      208.23     12.80 o 
   6   0   4      376.24      331.05     25.00 o 
   7   0   4      925.69     1050.30     27.42 o 
   8   0   4       74.85       91.02     22.24 o 
   9   0   4     2923.41     2989.05     57.52 o 
  10   0   4       67.19       53.75     18.97 o 
  11   0   4       78.72       78.10     24.55 o 
  12   0   4       43.93       36.95     22.03 o 
  13   0   4     1121.57     1411.90     72.17 o 
   1   1   4    39678.17    44094.17    517.38 o 
   2   1   4      811.59      779.11     27.81 o 
   3   1   4     2793.35     2365.82     21.43 o 
   4   1   4    10014.25     9684.00     87.96 o 
   5   1   4      281.02      369.14     11.62 o 
   6   1   4       24.01       29.06      7.97 o 
   7   1   4     1290.48     1341.80     24.68 o 
   8   1   4      223.63      251.46     14.66 o 
   9   1   4      724.35      747.36     27.11 o 
  10   1   4      249.15      220.01     19.39 o 
  11   1   4        0.50       15.19     15.41 o 
  12   1   4        3.19       -9.53     16.70 o 
  13   1   4       40.20       33.16     30.22 o 
   0   2   4      166.70      163.96     12.81 o 
   1   2   4    27012.69    26816.78    291.27 o 
   2   2   4     6405.23     6134.32     71.71 o 
   3   2   4      551.61      560.04     11.51 o 
   4   2   4      217.52      218.06     17.44 o 
   5   2   4     1894.60     1742.84     21.07 o 
   6   2   4      148.14      173.49     10.27 o 
   7   2   4     1728.14     1698.81     23.98 o 
   8   2   4      144.66      143.97     11.18 o 
   9   2   4        0.87        7.04     10.68 o 
  10   2   4      184.37      184.96     20.02 o 
  11   2   4     1882.72     2180.01     52.87 o 
  12   2   4        0.51       -6.72     17.78 o 
  13   2   4       10.80       46.06     22.20 o 
   1   3   4    12572.26    12068.67    106.09 o 
   2   3   4     2912.16     2868.51     29.43 o 
   3   3   4      186.35      278.93     13.09 o 
   4   3   4      857.18      731.26     15.34 o 
   5   3   4     1527.55     1469.02     23.93 o 
   6   3   4     3438.54     3556.12     39.29 o 
   7   3   4      447.81      436.56     24.75 o 
   8   3   4       28.60       27.43     11.54 o 
   9   3   4      187.59      171.42     20.45 o 
  10   3   4      215.18      246.62     21.04 o 
  11   3   4       42.97       36.83     18.54 o 
  12   3   4       19.18       38.38     19.39 o 
  13   3   4       17.81       23.77     29.04 o 
   0   4   4     1448.70     1418.19     25.55 o 
   1   4   4     1357.12     1230.91     24.78 o 
   2   4   4     5902.82     5439.78     50.26 o 
   3   4   4      606.77      503.09     16.45 o 
   4   4   4     2643.04     2691.30     55.06 o 
   5   4   4      225.94      238.43      8.81 o 
   6   4   4      186.87      228.11     14.60 o 
   7   4   4      389.66      427.31     18.52 o 
   8   4   4       10.86        7.08     11.98 o 
   9   4   4     1033.77     1212.63     24.81 o 
  10   4   4       57.51       83.37     16.41 o 
  11   4   4        3.94        9.58     14.55 o 
  12   4   4      152.39       87.19     23.16 o 
  13   4   4      632.05      820.17     48.37 o 
   1   5   4    10981.33    10448.21     76.18 o 
   2   5   4     1042.77      919.95     12.81 o 
   3   5   4      451.26      442.62     19.71 o 
   4   5   4     1542.94     1448.87     20.14 o 
   5   5   4       49.22       33.46      5.86 o 
   6   5   4       46.73       54.12      7.66 o 
   7   5   4      275.76      285.57     12.88 o 
   8   5   4      959.49      923.61     23.42 o 
   9   5   4       58.70       69.47     16.51 o 
  10   5   4      242.83      247.61     23.32 o 
  11   5   4       13.76       17.72     17.51 o 
  12   5   4       92.14       59.52     24.82 o 
  13   5   4      293.61      253.27     80.85 o 
   0   6   4      842.57      881.22     24.08 o 
   1   6   4      191.69      218.39     10.69 o 
   2   6   4     2319.09     2293.79     23.68 o 
   3   6   4       87.11       84.12      7.47 o 
   4   6   4      373.65      330.01     25.87 o 
   5   6   4      128.77      145.45      7.37 o 
   6   6   4      118.83      127.95      9.80 o 
   7   6   4      899.48      887.73     18.72 o 
   8   6   4        7.86        5.81     10.85 o 
   9   6   4       84.76       81.77     16.92 o 
  10   6   4        4.29        3.47     13.24 o 
  11   6   4      126.40       98.81     21.46 o 
  12   6   4        2.19        7.96     17.85 o 
  13   6   4        4.33       25.43     23.44 o 
   1   7   4        8.06       -5.91      8.28 o 
   2   7   4       91.49      103.77     10.04 o 
   3   7   4     1506.37     1259.43     21.02 o 
   4   7   4       96.28       81.32      8.87 o 
   5   7   4      745.93      639.57     13.01 o 
   6   7   4     1032.55     1056.50     17.82 o 
   7   7   4     1456.63     1509.26     23.45 o 
   8   7   4       32.12       21.92     10.01 o 
   9   7   4      292.26      261.96     18.52 o 
  10   7   4      547.93      498.89     23.44 o 
  11   7   4       51.25       23.71     19.71 o 
  12   7   4        0.63        4.76     19.58 o 
  13   7   4       73.42       54.81     42.71 o 
   0   8   4      268.94      310.65     20.87 o 
   1   8   4      651.03      614.19     16.49 o 
   2   8   4      354.66      333.55     14.36 o 
   3   8   4      179.61      173.16     10.63 o 
   4   8   4       35.05       32.73      8.03 o 
   5   8   4      581.67      533.63     15.99 o 
   6   8   4      211.88      205.37     10.46 o 
   7   8   4     1986.03     1964.35     30.32 o 
   8   8   4        6.34       -7.03      9.12 o 
   9   8   4        3.58        6.53      8.80 o 
  10   8   4        3.45        4.79      9.90 o 
  11   8   4       39.86       59.88     24.56 o 
  12   8   4       57.72       17.76     24.97 o 
   1   9   4      684.05      706.00     21.02 o 
   2   9   4      681.46      641.03     18.79 o 
   3   9   4      504.07      513.39     20.07 o 
   4   9   4      266.60      283.34     12.39 o 
   5   9   4     2088.15     2056.46     34.34 o 
   6   9   4       55.05       43.49      8.40 o 
   7   9   4      571.43      582.79     15.97 o 
   8   9   4        0.44       -8.26      8.26 o 
   9   9   4      144.16      149.35     13.51 o 
  10   9   4       13.09        1.54     11.79 o 
  11   9   4       79.51       44.46     24.14 o 
  12   9   4        2.08        8.67     19.67 o 
   0  10   4       59.82       40.54     18.05 o 
   1  10   4     4855.39     4623.63     53.97 o 
   2  10   4     2213.15     2076.22     32.12 o 
   3  10   4        8.77       26.15     11.31 o 
   4  10   4      399.44      392.35     16.99 o 
   5  10   4      118.64      119.64     14.05 o 
   6  10   4       11.46        6.54      5.38 o 
   7  10   4       18.76       13.36      8.70 o 
   8  10   4       22.09       13.99      8.64 o 
   9  10   4      468.52      387.66     19.57 o 
  10  10   4      123.26       98.32     19.72 o 
  11  10   4       44.83      120.91     30.70 o 
  12  10   4        7.46        4.48     22.34 o 
   1  11   4      264.86      266.21     16.12 o 
   2  11   4      364.94      384.52     19.41 o 
   3  11   4      777.17      712.34     22.40 o 
   4  11   4     1410.52     1359.69     33.67 o 
   5  11   4      729.09      799.29     22.47 o 
   6  11   4       33.02       20.77     13.15 o 
   7  11   4      104.17      125.24     11.72 o 
   8  11   4        6.73        6.11      7.57 o 
   9  11   4      281.11      273.15     13.89 o 
  10  11   4      130.10      113.79     23.32 o 
  11  11   4        0.03       10.60     25.88 o 
  12  11   4        9.51       24.13     28.10 o 
   0  12   4     3835.17     3594.14     70.32 o 
   1  12   4     1676.65     1766.84     33.70 o 
   2  12   4     1759.51     1792.70     35.54 o 
   3  12   4     1450.71     1360.10     32.14 o 
   4  12   4      969.68      896.06     29.06 o 
   5  12   4      607.76      631.61     22.54 o 
   6  12   4        5.66       21.34     14.16 o 
   7  12   4      393.40      377.63     16.37 o 
   8  12   4       19.75        6.11      9.52 o 
   9  12   4       18.56       32.98     20.72 o 
  10  12   4       34.53       47.39     26.79 o 
  11  12   4       68.90       92.22     28.52 o 
   1  13   4      161.70      193.69     20.69 o 
   2  13   4      740.98      823.45     32.00 o 
   3  13   4       23.54       47.58     16.00 o 
   4  13   4      426.16      449.56     25.68 o 
   5  13   4      133.39      129.10     17.62 o 
   6  13   4      297.57      299.32     23.63 o 
   7  13   4        0.15       -4.03      6.59 o 
   8  13   4        0.16        3.77      7.66 o 
   9  13   4       61.05      113.46     23.22 o 
  10  13   4       60.44       76.26     26.53 o 
  11  13   4       20.00       41.05     32.83 o 
   0  14   4        8.30      -16.16     23.05 o 
   1  14   4     1560.52     1467.70     40.55 o 
   2  14   4      659.95      680.97     31.93 o 
   3  14   4       68.00       99.53     20.09 o 
   4  14   4      125.50      147.44     21.52 o 
   5  14   4       27.73       32.71     16.54 o 
   6  14   4        6.25        6.02     13.35 o 
   7  14   4       14.69        7.23     13.89 o 
   8  14   4        3.22       21.67      9.40 o 
   9  14   4       95.80       84.93     24.73 o 
  10  14   4       35.50       55.53     32.36 o 
  11  14   4      503.77      751.29     55.50 o 
   1  15   4       31.16       20.16     16.66 o 
   2  15   4       51.05       65.20     17.79 o 
   3  15   4      251.89      328.41     25.19 o 
   4  15   4        7.54       -6.73     16.69 o 
   5  15   4      318.99      347.60     25.84 o 
   6  15   4        0.02        1.79     12.48 o 
   7  15   4      106.21       90.84     20.74 o 
   8  15   4      139.67      113.86     25.48 o 
   9  15   4       27.39        7.30     15.44 o 
  10  15   4        0.45      -12.82     29.77 o 
   0  16   4      137.78      175.77     31.42 o 
   1  16   4       17.88        8.80     17.25 o 
   2  16   4      462.03      460.11     28.54 o 
   3  16   4     1994.28     1970.22     46.68 o 
   4  16   4       32.23       39.40     19.36 o 
   5  16   4      193.97      267.52     24.03 o 
   6  16   4        2.57      -11.30     13.37 o 
   7  16   4      210.45      135.75     26.47 o 
   8  16   4        1.30        3.96     15.16 o 
   9  16   4       52.96       66.26     29.13 o 
  10  16   4       10.72       14.67     29.89 o 
   1  17   4      633.79      673.74     32.05 o 
   2  17   4        0.61       -6.52     18.06 o 
   3  17   4      154.64      170.13     25.27 o 
   4  17   4       25.09       37.61     18.57 o 
   5  17   4      447.79      537.25     45.08 o 
   6  17   4       19.09       25.59     17.89 o 
   7  17   4       38.36        1.06     20.24 o 
   8  17   4       32.36       23.62     23.54 o 
   9  17   4        3.76        7.69     30.43 o 
  10  17   4       14.12        8.88     35.23 o 
   0  18   4        3.55        1.71     29.44 o 
   1  18   4      553.98      683.26     37.03 o 
   2  18   4      111.50      102.04     27.62 o 
   3  18   4       49.89       28.05     21.59 o 
   4  18   4      103.77       79.98     23.63 o 
   5  18   4      173.38      128.69     33.74 o 
   6  18   4       39.78       23.56     19.40 o 
   7  18   4      296.85      405.31     71.72 o 
   8  18   4        2.97        7.96     17.70 o 
   9  18   4        0.77       38.60     37.33 o 
   1  19   4      186.40      224.06     34.37 o 
   2  19   4       70.88       76.73     24.58 o 
   3  19   4      529.93      699.45     43.91 o 
   4  19   4        0.16        4.64     16.79 o 
   5  19   4       80.12       60.80     22.30 o 
   6  19   4      362.13      152.14     52.01 o 
   7  19   4       31.66       19.46     30.72 o 
   8  19   4       39.11       16.21     20.42 o 
   0  20   4       18.56        4.50     25.51 o 
   1  20   4       49.08       39.51     22.49 o 
   2  20   4       18.04       10.44     21.18 o 
   3  20   4      512.22      609.99     53.71 o 
   4  20   4        3.42        9.71     21.42 o 
   5  20   4       12.39        9.13     19.71 o 
   6  20   4        2.97       -4.30     26.14 o 
   7  20   4       40.35       37.47     30.54 o 
   8  20   4       12.24       15.73     28.30 o 
   1  21   4      109.75      155.27     34.32 o 
   2  21   4       97.53      153.18     30.32 o 
   3  21   4        0.32        8.63     25.35 o 
   4  21   4       37.62        5.20     23.55 o 
   5  21   4      723.90      783.18    111.24 o 
   6  21   4        2.22       -7.45     31.08 o 
   7  21   4        4.51        2.12     22.36 o 
   0  22   4      107.81       96.14     37.72 o 
   1  22   4        0.22       17.35     23.62 o 
   2  22   4       49.02       67.51     25.15 o 
   3  22   4       96.91      143.43     30.13 o 
   4  22   4       55.08       30.46     26.48 o 
   5  22   4       71.64       37.72     26.72 o 
   6  22   4        0.03      -10.63     31.81 o 
   1  23   4       53.47      112.88     36.19 o 
   2  23   4        1.69      -15.51     26.47 o 
   3  23   4      215.92      236.02     48.90 o 
   4  23   4        7.40       26.04     25.95 o 
   5  23   4        1.80      -16.48     31.17 o 
   0  24   4        3.11       74.09     46.74 o 
   1  24   4      167.28      223.46     41.74 o 
   2  24   4       13.38       29.94     27.72 o 
   3  24   4       26.94       29.63     30.99 o 
   4  24   4       13.62       65.06     34.36 o 
   1  25   4       32.04       68.74     37.70 o 
   1   1   5      757.86      719.99     16.63 o 
   2   1   5    14521.25    13625.04    163.30 o 
   3   1   5      385.09      352.45     12.06 o 
   4   1   5     1193.82     1021.17     16.40 o 
   5   1   5     2660.03     2659.82     23.48 o 
   6   1   5     1065.79      951.99     14.69 o 
   7   1   5      367.08      374.54     12.68 o 
   8   1   5     2854.47     2843.01     34.93 o 
   9   1   5       12.61        7.22     10.26 o 
  10   1   5      135.27      129.09     14.73 o 
  11   1   5       31.77       45.01     18.90 o 
  12   1   5       17.23       12.01     20.53 o 
  13   1   5      195.93      178.34     44.63 o 
   0   2   5    19015.18    18528.22    206.97 o 
   1   2   5      135.74      175.51     10.11 o 
   2   2   5       48.85       66.99      8.93 o 
   3   2   5      242.11      227.90      9.17 o 
   4   2   5      134.47      127.96      8.99 o 
   5   2   5      305.10      315.27     15.10 o 
   6   2   5       86.49       73.98      8.32 o 
   7   2   5      427.07      464.94     17.90 o 
   8   2   5      226.32      254.43     18.66 o 
   9   2   5      177.03      149.49     16.12 o 
  10   2   5      204.26      211.45     22.36 o 
  11   2   5       33.66       27.14     17.50 o 
  12   2   5        1.31        6.62     17.01 o 
  13   2   5       56.93       48.34     32.05 o 
   1   3   5       13.60       18.66      6.54 o 
   2   3   5     2447.56     2102.91     18.97 o 
   3   3   5     5978.18     5886.48     51.59 o 
   4   3   5      810.22      730.59     21.00 o 
   5   3   5      548.90      544.41     15.71 o 
   6   3   5     5920.30     5450.73     58.54 o 
   7   3   5      101.78      136.29     16.44 o 
   8   3   5      367.74      380.45     20.80 o 
   9   3   5      505.04      545.06     20.02 o 
  10   3   5      185.14      197.65     18.20 o 
  11   3   5       34.69       32.83     17.42 o 
  12   3   5        1.72       12.81     16.59 o 
  13   3   5       27.50       13.07     27.78 o 
   0   4   5     1883.85     1701.49     37.33 o 
   1   4   5     2747.15     2444.71     24.55 o 
   2   4   5      227.47      143.27      6.26 o 
   3   4   5       10.40        7.01      3.57 o 
   4   4   5     1410.95     1520.40     29.06 o 
   5   4   5      337.64      340.52     10.09 o 
   6   4   5      264.84      295.91     22.06 o 
   7   4   5        4.45       13.56     10.40 o 
   8   4   5      489.53      403.22     18.72 o 
   9   4   5       16.12       23.13     14.80 o 
  10   4   5      511.44      541.26     29.01 o 
  11   4   5       28.28       62.26     18.64 o 
  12   4   5       30.03       22.13     26.04 o 
  13   4   5        1.80        5.34     22.78 o 
   1   5   5      374.49      397.03     11.80 o 
   2   5   5     9492.57     9498.52     75.99 o 
   3   5   5      330.83      376.27     17.40 o 
   4   5   5      112.78      101.34      6.03 o 
   5   5   5      606.06      561.38     25.13 o 
   6   5   5      219.28      209.00     10.03 o 
   7   5   5        1.95       -8.99      8.99 o 
   8   5   5     3209.46     3229.26     41.98 o 
   9   5   5      160.74      182.14     16.88 o 
  10   5   5        5.46       20.99     14.28 o 
  11   5   5        0.20        5.55     14.31 o 
  12   5   5       33.75       24.51     21.90 o 
  13   5   5       21.99       25.24     27.54 o 
   0   6   5      814.53      435.59     19.42 o 
   1   6   5     1711.13     1750.82     22.33 o 
   2   6   5     7989.96     7800.02     64.62 o 
   3   6   5     8410.40     7887.77     77.63 o 
   4   6   5      946.92     1013.35     23.69 o 
   5   6   5      476.27      486.45     13.29 o 
   6   6   5       74.41      102.65     13.63 o 
   7   6   5      472.05      466.66     16.98 o 
   8   6   5     1444.21     1387.06     28.44 o 
   9   6   5        3.08        3.82     11.03 o 
  10   6   5      819.05      861.41     27.72 o 
  11   6   5        9.05       -2.52     15.91 o 
  12   6   5       53.92       52.73     23.84 o 
  13   6   5      259.08      257.16     69.08 o 
   1   7   5     3184.89     3168.92     32.38 o 
   2   7   5     6141.50     6145.36     53.70 o 
   3   7   5      113.02       96.99      6.32 o 
   4   7   5     4717.58     4495.04     53.30 o 
   5   7   5     1486.91     1461.48     24.83 o 
   6   7   5      438.10      416.04     16.18 o 
   7   7   5      149.83      135.96     10.44 o 
   8   7   5     1022.72     1067.46     22.46 o 
   9   7   5        7.23        9.68     10.45 o 
  10   7   5      154.65      151.81     18.42 o 
  11   7   5        6.61       -3.30     18.62 o 
  12   7   5       33.78       42.49     24.22 o 
   0   8   5      215.68      203.98     19.71 o 
   1   8   5     1242.74     1205.72     23.79 o 
   2   8   5       48.95       16.74      8.63 o 
   3   8   5      249.65      227.97     11.56 o 
   4   8   5     3573.53     3688.45     49.33 o 
   5   8   5      290.86      300.94     20.74 o 
   6   8   5       82.19       83.95     11.67 o 
   7   8   5        1.55       -2.39      8.40 o 
   8   8   5      879.41      882.60     24.03 o 
   9   8   5       93.40       83.11     11.73 o 
  10   8   5      207.42      216.01     20.10 o 
  11   8   5      617.87      759.54     41.59 o 
  12   8   5      106.18       77.73     32.13 o 
   1   9   5     2607.00     2352.63     32.59 o 
   2   9   5     1468.75     1373.08     25.43 o 
   3   9   5     4395.64     4474.22     63.10 o 
   4   9   5      253.73      290.65     10.09 o 
   5   9   5      745.16      779.05     27.99 o 
   6   9   5     3362.13     3265.32     42.71 o 
   7   9   5       11.51       28.00     15.73 o 
   8   9   5      189.74      184.77     16.97 o 
   9   9   5      384.51      397.77     32.97 o 
  10   9   5       63.01       90.84     27.11 o 
  11   9   5       13.91       18.21     22.82 o 
  12   9   5        0.33       22.32     23.77 o 
   0  10   5       68.27      117.69     22.38 o 
   1  10   5       24.41       22.03     12.92 o 
   2  10   5        0.05        6.84      9.18 o 
   3  10   5     3298.34     3315.78     38.73 o 
   4  10   5      349.15      354.04     14.58 o 
   5  10   5      393.83      383.12     19.43 o 
   6  10   5      879.09      824.97     23.20 o 
   7  10   5       47.15       44.32     15.75 o 
   8  10   5       10.94        5.75     11.88 o 
   9  10   5      211.62      190.40     21.52 o 
  10  10   5      173.78      132.38     31.12 o 
  11  10   5        3.97       20.72     25.18 o 
  12  10   5       25.39       71.37     27.17 o 
   1  11   5      443.91      465.48     21.73 o 
   2  11   5     5436.49     5204.01     56.25 o 
   3  11   5     1106.94     1067.99     22.48 o 
   4  11   5     1915.66     1889.68     31.79 o 
   5  11   5      874.68      943.46     26.18 o 
   6  11   5      289.46      332.08     26.57 o 
   7  11   5      565.25      596.27     25.27 o 
   8  11   5     3025.52     3239.74     71.91 o 
   9  11   5       20.12       38.95     14.73 o 
  10  11   5      209.62      196.45     31.74 o 
  11  11   5       21.69       19.67     26.22 o 
  12  11   5       27.03       11.49     25.28 o 
   0  12   5     3016.17     3011.59     65.25 o 
   1  12   5     1648.22     1565.39     33.99 o 
   2  12   5     1432.89     1369.26     30.09 o 
   3  12   5        5.56        9.57     13.02 o 
   4  12   5      624.88      576.20     22.83 o 
   5  12   5      350.75      356.44     17.26 o 
   6  12   5       15.74       19.95      8.49 o 
   7  12   5     1301.55     1388.65     35.64 o 
   8  12   5       18.58       22.30     13.58 o 
   9  12   5        3.34       -7.28     11.88 o 
  10  12   5       78.79       92.09     34.56 o 
  11  12   5      355.96      406.66     66.84 o 
   1  13   5      573.49      664.93     29.90 o 
   2  13   5     1005.81      915.38     24.63 o 
   3  13   5      953.03     1001.07     30.35 o 
   4  13   5      553.17      584.77     21.56 o 
   5  13   5       83.12       82.13     14.00 o 
   6  13   5     2103.26     2093.16     54.47 o 
   7  13   5       98.31      109.97     23.60 o 
   8  13   5       38.60       52.31     21.63 o 
   9  13   5       20.86       21.55     17.91 o 
  10  13   5      150.35      122.54     32.37 o 
  11  13   5        3.13       25.59     25.46 o 
   0  14   5      237.81      190.95     33.10 o 
   1  14   5        5.94       -2.61     12.34 o 
   2  14   5     1201.42     1230.01     32.35 o 
   3  14   5       24.46       17.28     13.99 o 
   4  14   5     1299.20     1156.94     31.13 o 
   5  14   5       40.38       71.95     15.60 o 
   6  14   5      806.28      866.65     43.37 o 
   7  14   5       49.29       88.80     24.69 o 
   8  14   5       13.12       27.08     22.38 o 
   9  14   5      651.97      796.89     48.67 o 
  10  14   5       14.46       -1.16     23.99 o 
  11  14   5       51.31       38.22     33.10 o 
   1  15   5      572.11      616.29     30.66 o 
   2  15   5       26.57       31.16     15.04 o 
   3  15   5       65.62       90.90     19.78 o 
   4  15   5     1880.31     1976.41     44.17 o 
   5  15   5     1425.92     1504.38     36.93 o 
   6  15   5        0.26       -4.33      9.99 o 
   7  15   5       31.17       35.78     24.99 o 
   8  15   5      676.55      802.15     36.61 o 
   9  15   5       68.12      107.61     41.33 o 
  10  15   5        5.93       18.52     29.00 o 
   0  16   5      428.01      469.88     50.84 o 
   1  16   5      377.14      362.49     28.24 o 
   2  16   5      709.28      632.39     29.42 o 
   3  16   5      399.31      466.05     31.65 o 
   4  16   5      139.06      126.80     26.13 o 
   5  16   5       60.69       65.51     20.07 o 
   6  16   5       19.85       13.41     15.06 o 
   7  16   5        0.38      -22.59     25.27 o 
   8  16   5       33.51       20.50     20.76 o 
   9  16   5       48.91       53.40     31.15 o 
  10  16   5        2.92       31.47     33.14 o 
   1  17   5      112.05      122.69     26.23 o 
   2  17   5      117.48      165.52     23.20 o 
   3  17   5      258.86      327.15     30.69 o 
   4  17   5       27.86       36.21     22.28 o 
   5  17   5        0.20       -6.52     15.53 o 
   6  17   5      486.67      407.95     60.39 o 
   7  17   5      504.14      467.74     96.74 o 
   8  17   5        1.06        1.00     20.24 o 
   9  17   5       22.39      -13.22     28.89 o 
   0  18   5       59.55       39.55     30.84 o 
   1  18   5      391.97      482.12     28.65 o 
   2  18   5       48.63       68.16     25.08 o 
   3  18   5       64.59       70.59     20.19 o 
   4  18   5       33.31       22.72     19.79 o 
   5  18   5       39.15       19.35     18.28 o 
   6  18   5        0.90       -3.42     15.76 o 
   7  18   5      203.49      225.58     43.02 o 
   8  18   5       56.50       60.66     31.55 o 
   9  18   5       11.97        4.75     31.21 o 
   1  19   5       18.66       40.03     21.73 o 
   2  19   5       22.37       31.79     20.63 o 
   3  19   5       49.97       59.45     26.50 o 
   4  19   5      127.63       78.77     24.81 o 
   5  19   5       16.12       -0.72     18.35 o 
   6  19   5       14.82       22.31     26.79 o 
   7  19   5        1.01       11.03     26.67 o 
   8  19   5        0.17       -4.71     26.53 o 
   0  20   5      378.16      559.95     45.10 o 
   1  20   5       26.41       74.44     28.38 o 
   2  20   5       98.29      137.94     25.60 o 
   3  20   5        9.15       26.66     22.23 o 
   4  20   5        0.50       -5.19     15.71 o 
   5  20   5       35.69       15.43     22.14 o 
   6  20   5       53.35       26.01     31.57 o 
   7  20   5       55.89       47.16     29.04 o 
   8  20   5        4.91       22.83     30.45 o 
   1  21   5       32.29        6.87     23.11 o 
   2  21   5       86.34      101.32     29.05 o 
   3  21   5        0.73        0.61     15.60 o 
   4  21   5       26.75        1.70     17.40 o 
   5  21   5       17.84       35.27     27.36 o 
   6  21   5       16.28        7.33     27.90 o 
   7  21   5        9.90       11.30     29.04 o 
   0  22   5       19.57       87.34     53.66 o 
   1  22   5        0.37       10.59     20.76 o 
   2  22   5      179.47      206.53     42.02 o 
   3  22   5       38.74       46.94     29.16 o 
   4  22   5       32.96       11.89     25.36 o 
   5  22   5        0.10        0.31     28.44 o 
   6  22   5       11.39       33.06     41.50 o 
   1  23   5        0.04       12.61     22.19 o 
   2  23   5       21.38       10.59     22.97 o 
   3  23   5        3.19        1.68     26.45 o 
   4  23   5       10.83       28.07     36.49 o 
   5  23   5        3.65       39.38     35.42 o 
   0  24   5        7.98       46.73     40.59 o 
   1  24   5       33.01       67.32     42.55 o 
   2  24   5       63.09       70.75     33.71 o 
   3  24   5       47.51       60.11     34.38 o 
   0   0   6   126918.73   132389.38   1972.70 o 
   1   0   6     3489.18     3237.57     38.67 o 
   2   0   6     8658.22     8401.48     89.39 o 
   3   0   6     3117.27     3177.65     40.28 o 
   4   0   6       63.79      142.24     15.59 o 
   5   0   6     3022.34     3200.43     43.67 o 
   6   0   6     1035.05     1112.33     22.75 o 
   7   0   6      820.33      834.87     40.89 o 
   8   0   6     2261.74     2316.02     63.85 o 
   9   0   6     4662.12     4583.70     67.67 o 
  10   0   6     2057.40     2249.84     53.77 o 
  11   0   6       28.01       45.45     23.92 o 
  12   0   6      266.32      289.45     81.49 o 
  13   0   6      309.77      155.22     97.01 o 
   1   1   6     9637.77     9452.88    106.96 o 
   2   1   6    14828.16    15394.27     97.85 o 
   3   1   6     1519.45     1338.29     17.51 o 
   4   1   6       42.67       28.03      6.17 o 
   5   1   6     3060.13     2991.04     29.34 o 
   6   1   6      647.88      666.62     13.54 o 
   7   1   6     3171.07     3207.59     37.54 o 
   8   1   6     4809.14     4994.21     48.89 o 
   9   1   6      307.19      410.15     37.61 o 
  10   1   6      637.33      717.93     27.92 o 
  11   1   6        0.12       27.67     15.27 o 
  12   1   6      132.95      153.18     26.82 o 
  13   1   6      193.93      152.68     55.05 o 
   0   2   6      262.22      315.13     16.75 o 
   1   2   6     5792.68     5373.17     54.92 o 
   2   2   6    21433.89    20066.41    157.74 o 
   3   2   6       13.65       10.60      6.38 o 
   4   2   6      814.14      802.58     15.54 o 
   5   2   6      780.95      769.73     15.51 o 
   6   2   6      828.41      829.15     23.86 o 
   7   2   6     4032.38     3897.25     44.92 o 
   8   2   6     2235.68     2294.04     52.87 o 
   9   2   6      571.66      614.16     28.29 o 
  10   2   6      377.00      419.13     25.94 o 
  11   2   6      577.59      600.46     29.39 o 
  12   2   6       68.75       59.64     21.96 o 
  13   2   6      208.03      147.88     56.75 o 
   1   3   6      108.72      125.17      9.49 o 
   2   3   6    10792.56     9924.41     68.91 o 
   3   3   6    24668.33    26932.27    243.73 o 
   4   3   6       53.80       56.28      6.62 o 
   5   3   6      837.34      721.26     20.35 o 
   6   3   6    13400.88    12888.53    178.45 o 
   7   3   6     1106.38      971.14     25.42 o 
   8   3   6       32.76       46.38     15.11 o 
   9   3   6     4242.07     4185.97     63.27 o 
  10   3   6      181.25      236.37     20.09 o 
  11   3   6       25.84       36.93     16.68 o 
  12   3   6       22.78       26.06     22.60 o 
  13   3   6       83.76       92.48     36.87 o 
   0   4   6    23503.46    21598.19    202.84 o 
   1   4   6     3838.86     3900.83     34.30 o 
   2   4   6     1369.45     1292.54     15.22 o 
   3   4   6        8.95       24.72     11.64 o 
   4   4   6     1251.21     1249.21     27.07 o 
   5   4   6      197.70      178.42      7.33 o 
   6   4   6        1.81       -0.15     10.22 o 
   7   4   6       26.14       18.80      9.48 o 
   8   4   6      262.72      241.65     16.12 o 
   9   4   6     1820.59     1991.21     37.08 o 
  10   4   6      776.34      886.32     27.36 o 
  11   4   6       22.61       18.55     18.00 o 
  12   4   6      103.31       90.15     29.19 o 
  13   4   6       53.41       48.30     32.50 o 
   1   5   6     2615.71     2426.60     28.16 o 
   2   5   6     9471.98     9044.15     66.49 o 
   3   5   6      395.48      392.75     13.64 o 
   4   5   6     1079.96      991.25     23.27 o 
   5   5   6      901.06      966.56     29.01 o 
   6   5   6       34.99       50.10     18.78 o 
   7   5   6      167.61      159.05     12.13 o 
   8   5   6     7042.73     6991.34     74.58 o 
   9   5   6       74.88       85.48     15.52 o 
  10   5   6      416.18      476.18     22.46 o 
  11   5   6       34.58       22.15     22.89 o 
  12   5   6       63.37       48.48     24.66 o 
  13   5   6       23.97       70.47     40.53 o 
   0   6   6    10250.41     9533.55    119.90 o 
   1   6   6     2573.93     2410.87     29.33 o 
   2   6   6     5140.57     4895.72     42.75 o 
   3   6   6      497.25      450.24     17.28 o 
   4   6   6       24.97       42.39      6.77 o 
   5   6   6      193.85      207.25     19.66 o 
   6   6   6       96.81      102.50     20.24 o 
   7   6   6      279.81      286.91     27.14 o 
   8   6   6        0.10      -10.27     11.02 o 
   9   6   6      152.99      133.37     13.33 o 
  10   6   6       12.04        8.69     12.92 o 
  11   6   6       12.26       11.86     20.48 o 
  12   6   6        0.58        9.73     22.84 o 
   1   7   6      135.81      138.09      8.97 o 
   2   7   6     1108.20      971.19     19.75 o 
   3   7   6      209.97      203.49     16.76 o 
   4   7   6      168.30      178.63     18.30 o 
   5   7   6        0.79       15.50      7.52 o 
   6   7   6     1623.13     1600.90     42.61 o 
   7   7   6     1199.70     1249.30     42.02 o 
   8   7   6      246.46      287.92     25.60 o 
   9   7   6        0.91      -17.36     17.36 o 
  10   7   6      266.18      212.75     14.10 o 
  11   7   6        5.98       11.17     20.62 o 
  12   7   6       94.40       81.94     29.90 o 
   0   8   6       12.32       41.16     13.10 o 
   1   8   6     1602.81     1562.10     23.30 o 
   2   8   6      605.25      551.31     17.90 o 
   3   8   6      357.61      375.43     15.19 o 
   4   8   6       28.39       27.36     14.80 o 
   5   8   6       42.66       49.45     15.27 o 
   6   8   6     1178.52     1183.73     36.26 o 
   7   8   6      659.06      657.12     44.77 o 
   8   8   6      153.86      178.75     28.40 o 
   9   8   6     2207.44     2258.65     61.38 o 
  10   8   6        4.64       15.34     19.95 o 
  11   8   6       30.92       35.44     23.86 o 
  12   8   6       34.88       32.57     28.14 o 
   1   9   6       58.02       70.20     10.67 o 
   2   9   6      210.45      208.66     13.47 o 
   3   9   6     1159.86     1199.38     20.03 o 
   4   9   6      908.81      921.04     31.89 o 
   5   9   6        9.61       -8.37     14.23 o 
   6   9   6      175.91      214.78     20.17 o 
   7   9   6      417.81      424.74     34.22 o 
   8   9   6      541.85      611.65     39.79 o 
   9   9   6      165.00      213.59     31.87 o 
  10   9   6       19.76       23.72     21.72 o 
  11   9   6       12.16       17.47     25.82 o 
  12   9   6        8.84        8.25     21.67 o 
   0  10   6     2315.88     2341.42     47.74 o 
   1  10   6       14.98       18.67     13.05 o 
   2  10   6      303.80      315.18     16.68 o 
   3  10   6      177.06      199.44     13.83 o 
   4  10   6        0.08       -1.74      7.72 o 
   5  10   6      310.03      300.11     30.60 o 
   6  10   6       27.55       17.60     12.62 o 
   7  10   6       49.84       55.34     12.02 o 
   8  10   6       55.37       53.39     21.97 o 
   9  10   6      773.47      752.46     36.66 o 
  10  10   6      428.53      392.59     51.84 o 
  11  10   6       67.55       82.30     29.18 o 
  12  10   6       31.85       45.21     26.87 o 
   1  11   6      126.00      140.81     14.88 o 
   2  11   6      393.15      437.26     20.08 o 
   3  11   6      609.86      642.91     20.46 o 
   4  11   6      394.92      389.95     14.07 o 
   5  11   6      371.72      421.34     34.01 o 
   6  11   6      206.05      236.12     24.37 o 
   7  11   6      553.11      591.58     25.61 o 
   8  11   6      151.81      159.62     17.53 o 
   9  11   6      109.52      146.92     29.69 o 
  10  11   6        0.12       20.33     24.80 o 
  11  11   6        6.11       38.82     30.27 o 
   0  12   6     5849.47     5803.41    105.56 o 
   1  12   6       14.69       33.03     16.23 o 
   2  12   6       14.38        9.74     11.53 o 
   3  12   6      250.48      274.76     18.88 o 
   4  12   6      324.00      340.45     19.51 o 
   5  12   6      524.19      546.61     35.24 o 
   6  12   6       11.59        1.84     18.64 o 
   7  12   6      425.42      435.53     23.59 o 
   8  12   6      660.95      718.42     51.34 o 
   9  12   6      178.91      183.57     35.81 o 
  10  12   6      529.31      645.65     52.89 o 
  11  12   6        0.50       19.33     30.89 o 
   1  13   6      306.00      370.56     23.87 o 
   2  13   6        8.32       11.16     12.92 o 
   3  13   6       26.34       33.92     13.54 o 
   4  13   6       29.49       29.16     12.59 o 
   5  13   6      542.38      521.69     19.27 o 
   6  13   6       29.81       -1.39     16.29 o 
   7  13   6      279.81      374.85     29.08 o 
   8  13   6      133.66      153.93     22.42 o 
   9  13   6      105.70       81.18     30.35 o 
  10  13   6       24.00       51.85     33.97 o 
  11  13   6        2.71       23.12     26.19 o 
   0  14   6     1586.55     1557.43     58.88 o 
   1  14   6      503.67      471.50     24.48 o 
   2  14   6     3257.99     3397.99     56.19 o 
   3  14   6      169.44      190.99     18.35 o 
   4  14   6       86.80       83.88     17.52 o 
   5  14   6      307.07      321.84     20.56 o 
   6  14   6        5.43        3.07     22.33 o 
   7  14   6      361.03      500.76     35.08 o 
   8  14   6      267.70      297.12     37.34 o 
   9  14   6       10.78       14.12     23.27 o 
  10  14   6      405.85      371.01     68.45 o 
  11  14   6       50.03       98.64     53.86 o 
   1  15   6       20.73       24.64     19.75 o 
   2  15   6     1029.06     1060.96     34.85 o 
   3  15   6      462.94      460.70     24.80 o 
   4  15   6        0.16       -7.51      9.85 o 
   5  15   6       34.62       29.83     15.12 o 
   6  15   6      434.56      505.80     41.44 o 
   7  15   6      375.23      240.66     42.40 o 
   8  15   6       11.66       -0.19     16.65 o 
   9  15   6      312.51      427.62     51.81 o 
  10  15   6       91.72      122.99     42.47 o 
   0  16   6     1388.98     1543.16     57.68 o 
   1  16   6      529.64      604.25     34.22 o 
   2  16   6      196.66      166.35     23.71 o 
   3  16   6      575.26      588.89     31.52 o 
   4  16   6      348.19      353.41     24.27 o 
   5  16   6       12.96       16.13     15.34 o 
   6  16   6        0.04       13.89     14.46 o 
   7  16   6       29.87       62.53     29.93 o 
   8  16   6      125.47      111.65     35.28 o 
   9  16   6       18.80       35.25     33.10 o 
  10  16   6       92.36      129.87     49.15 o 
   1  17   6      348.94      351.55     33.24 o 
   2  17   6      173.12      170.98     23.50 o 
   3  17   6        4.48        1.71     12.99 o 
   4  17   6      224.84      269.24     23.39 o 
   5  17   6      340.83      358.68     30.76 o 
   6  17   6       78.82       46.55     16.09 o 
   7  17   6       76.52       73.45     28.28 o 
   8  17   6      545.84      639.72     88.09 o 
   9  17   6        0.47       11.48     25.44 o 
   0  18   6      449.55      543.06     41.09 o 
   1  18   6      183.25      178.62     34.15 o 
   2  18   6      629.53      711.18     32.77 o 
   3  18   6        0.35       -1.34     16.48 o 
   4  18   6       52.41       43.99     22.16 o 
   5  18   6      163.13      118.23     34.18 o 
   6  18   6        0.27       27.07     25.40 o 
   7  18   6       55.39       37.29     33.89 o 
   8  18   6        8.74        6.69     23.12 o 
   9  18   6       12.57       10.84     32.71 o 
   1  19   6        1.25        2.43     15.48 o 
   2  19   6      251.02      297.03     34.30 o 
   3  19   6       44.24       84.92     30.66 o 
   4  19   6        9.01       21.11     23.09 o 
   5  19   6       10.95       26.60     18.74 o 
   6  19   6       67.24       60.34     28.56 o 
   7  19   6      124.76       97.90     43.17 o 
   8  19   6       13.65      -12.71     30.60 o 
   0  20   6        3.54       35.73     37.93 o 
   1  20   6       14.12       23.19     24.97 o 
   2  20   6      282.42      334.92     34.26 o 
   3  20   6      206.67      211.59     32.34 o 
   4  20   6      162.99       56.93     23.57 o 
   5  20   6       51.02       42.84     26.29 o 
   6  20   6      197.02      106.30     40.34 o 
   7  20   6      124.72       91.78     37.64 o 
   1  21   6       14.11       31.94     25.78 o 
   2  21   6       62.15       66.11     27.40 o 
   3  21   6        8.17       34.83     26.52 o 
   4  21   6      257.49      146.99     40.88 o 
   5  21   6       10.08       -1.38     27.88 o 
   6  21   6        1.42       17.47     27.62 o 
   7  21   6        0.47       22.79     32.56 o 
   0  22   6      198.06      140.52     48.02 o 
   1  22   6       13.78        6.17     22.12 o 
   2  22   6       33.58       65.62     29.30 o 
   3  22   6        3.66       14.98     19.60 o 
   4  22   6       64.36       40.19     31.68 o 
   5  22   6        8.76       20.07     32.13 o 
   6  22   6        2.87      -23.30     31.25 o 
   1  23   6       36.55       38.70     28.48 o 
   2  23   6       60.01       80.47     30.09 o 
   3  23   6       26.84       52.82     29.83 o 
   4  23   6        5.90       37.84     31.26 o 
   5  23   6        5.79       23.95     40.76 o 
   0  24   6       19.31       39.38     46.28 o 
   1  24   6       13.66       38.85     29.76 o 
   2  24   6      125.75      179.93     51.40 o 
   3  24   6        8.83       27.22     28.42 o 
   1   1   7     3341.74     3059.35     25.90 o 
   2   1   7      408.38      417.50     12.36 o 
   3   1   7     6615.89     6105.65     43.95 o 
   4   1   7      221.53      220.03     13.29 o 
   5   1   7     2066.07     1681.17     23.44 o 
   6   1   7      117.69      111.45      8.89 o 
   7   1   7     5717.58     5750.46     55.05 o 
   8   1   7      116.62       97.34     11.13 o 
   9   1   7       90.78      103.95     16.38 o 
  10   1   7       42.14       34.92     11.63 o 
  11   1   7        0.01        5.71     16.75 o 
  12   1   7        2.89       15.27     26.08 o 
  13   1   7        4.43        8.04     23.13 o 
   0   2   7     7200.23     7360.76     74.85 o 
   1   2   7     4219.16     4136.08     39.61 o 
   2   2   7      439.10      428.62      9.79 o 
   3   2   7     3568.09     4094.72     38.40 o 
   4   2   7      131.84      138.16     10.16 o 
   5   2   7      294.87      377.81     18.27 o 
   6   2   7       72.35       68.94     11.20 o 
   7   2   7      397.21      416.11     24.26 o 
   8   2   7      681.96      663.27     20.89 o 
   9   2   7     4786.44     4992.53     57.12 o 
  10   2   7       65.67       81.14     17.19 o 
  11   2   7       10.85        6.42     17.39 o 
  12   2   7        7.92        9.27     24.86 o 
  13   2   7      224.34      162.08     48.23 o 
   1   3   7     2783.91     3055.52     26.90 o 
   2   3   7      136.66      127.33      7.94 o 
   3   3   7     7740.11     8945.73     98.13 o 
   4   3   7       17.77       17.71      5.16 o 
   5   3   7      214.93      201.55      9.64 o 
   6   3   7        5.80        3.75     10.26 o 
   7   3   7     4112.02     3864.72     47.43 o 
   8   3   7        1.58        1.26      9.87 o 
   9   3   7     1323.56     1405.68     38.35 o 
  10   3   7       94.17       67.70     16.92 o 
  11   3   7        0.04       -4.36     11.73 o 
  12   3   7        5.04      -14.89     24.86 o 
  13   3   7        1.82        3.06     27.45 o 
   0   4   7      271.73      296.93     17.63 o 
   1   4   7      952.61     1273.30     17.35 o 
   2   4   7        0.79        1.87      4.89 o 
   3   4   7      774.30      857.48     23.18 o 
   4   4   7       48.05       53.86     12.81 o 
   5   4   7        3.50       -4.23     10.44 o 
   6   4   7        5.90        7.18      5.34 o 
   7   4   7     4573.97     4523.89     48.08 o 
   8   4   7       12.62        8.49     10.92 o 
   9   4   7     1614.29     1566.64     30.87 o 
  10   4   7        0.09       15.44     14.40 o 
  11   4   7      336.92      309.86     29.62 o 
  12   4   7       17.85        9.38     24.58 o 
  13   4   7      177.54      168.20     36.60 o 
   1   5   7      200.40      242.08     10.16 o 
   2   5   7     1281.55     1249.94     17.03 o 
   3   5   7       16.80       14.50      6.83 o 
   4   5   7      786.51      782.47     25.75 o 
   5   5   7     1633.21     1637.41     32.45 o 
   6   5   7      269.51      271.30     22.17 o 
   7   5   7     3848.84     3884.40     66.09 o 
   8   5   7        5.17        9.60      7.50 o 
   9   5   7     1078.87     1034.83     48.96 o 
  10   5   7      340.52      304.14     21.14 o 
  11   5   7       51.60       27.38     20.88 o 
  12   5   7        0.01       10.29     21.59 o 
   0   6   7    18777.24    18604.28    209.59 o 
   1   6   7      117.30      185.20     13.30 o 
   2   6   7        6.10       10.55      6.70 o 
   3   6   7     6764.89     7069.33     70.30 o 
   4   6   7       24.25       33.82     15.64 o 
   5   6   7      329.60      398.27     22.40 o 
   6   6   7      146.92      140.22     22.20 o 
   7   6   7      679.10      680.86     44.38 o 
   8   6   7      118.13      126.46     23.10 o 
   9   6   7     1944.79     1973.58     54.23 o 
  10   6   7      163.07      148.35     19.00 o 
  11   6   7       21.06        9.66     20.80 o 
  12   6   7       16.38       34.64     25.62 o 
   1   7   7       17.76       47.85      9.64 o 
   2   7   7      123.31      124.25     11.47 o 
   3   7   7      841.24      770.65     20.36 o 
   4   7   7     1584.14     1471.42     31.56 o 
   5   7   7      136.72      217.44     23.45 o 
   6   7   7        0.12       10.63     19.26 o 
   7   7   7     3193.60     3257.75     68.15 o 
   8   7   7      243.77      284.35     35.16 o 
   9   7   7      202.16      173.09     25.79 o 
  10   7   7        0.38        7.90     16.66 o 
  11   7   7        0.07      -11.25     19.61 o 
  12   7   7        0.01       11.49     26.08 o 
   0   8   7       33.35       28.04     14.47 o 
   1   8   7      251.75      361.71     12.36 o 
   2   8   7     4788.28     4516.00     44.84 o 
   3   8   7      209.87      205.94      8.43 o 
   4   8   7      143.52      131.34     13.34 o 
   5   8   7     1545.82     1606.52     42.20 o 
   6   8   7      306.65      300.96     30.65 o 
   7   8   7     6684.49     6987.38    103.48 o 
   8   8   7      504.52      551.38     38.69 o 
   9   8   7        4.23       15.22     18.55 o 
  10   8   7        5.29       19.03     19.53 o 
  11   8   7      886.40     1081.84     48.09 o 
  12   8   7        5.26       21.29     28.03 o 
   1   9   7       59.42       75.16     10.54 o 
   2   9   7      839.57      822.72     20.95 o 
   3   9   7     3100.59     3456.04     59.57 o 
   4   9   7      268.80      293.96     27.05 o 
   5   9   7      587.13      591.51     29.34 o 
   6   9   7      546.26      605.19     40.75 o 
   7   9   7     2624.07     2643.23     62.22 o 
   8   9   7      100.00       93.29     29.28 o 
   9   9   7     1918.18     2028.33     54.89 o 
  10   9   7        0.28       14.79     24.12 o 
  11   9   7       13.21       18.55     24.42 o 
  12   9   7        0.57      -11.89     24.48 o 
   0  10   7     4762.79     4565.97     65.81 o 
   1  10   7     2178.09     2135.76     32.19 o 
   2  10   7        0.65       -8.52      8.52 o 
   3  10   7      547.73      539.04     19.66 o 
   4  10   7        2.12       12.03     18.38 o 
   5  10   7     1787.54     1831.95     52.51 o 
   6  10   7      668.93      609.25     22.75 o 
   7  10   7      298.43      304.94     27.02 o 
   8  10   7       47.62       34.41     25.83 o 
   9  10   7     1605.06     1837.98     62.38 o 
  10  10   7       79.79       48.38     29.47 o 
  11  10   7       39.82       41.12     39.00 o 
  12  10   7        2.18       17.37     25.73 o 
   1  11   7     3731.48     3673.11     49.21 o 
   2  11   7        9.73        6.93     11.05 o 
   3  11   7      289.13      286.13     16.20 o 
   4  11   7      798.87      662.13     22.63 o 
   5  11   7     4654.22     4782.84     74.39 o 
   6  11   7      182.17      191.77     25.05 o 
   7  11   7       31.71       29.02     10.55 o 
   8  11   7      138.52      159.61     28.73 o 
   9  11   7      129.52      142.83     33.66 o 
  10  11   7      214.95      183.41     41.03 o 
  11  11   7       45.92       75.40     28.35 o 
   0  12   7      394.12      370.76     31.40 o 
   1  12   7      173.71      183.66     17.81 o 
   2  12   7      216.11      232.33     19.08 o 
   3  12   7       44.57       54.80     14.27 o 
   4  12   7      292.74      248.21     14.28 o 
   5  12   7      784.27      834.56     41.84 o 
   6  12   7       22.14       18.36     22.17 o 
   7  12   7      359.87      324.51     21.50 o 
   8  12   7       13.98        9.95     24.03 o 
   9  12   7       76.68       56.70     32.93 o 
  10  12   7       11.70       10.30     35.15 o 
  11  12   7      102.48       82.10     37.66 o 
   1  13   7      388.32      426.08     24.10 o 
   2  13   7      106.14       92.58     16.64 o 
   3  13   7     4331.63     4343.52     58.26 o 
   4  13   7      262.20      266.15     16.47 o 
   5  13   7      138.19      162.97     28.83 o 
   6  13   7      594.64      586.05     36.01 o 
   7  13   7     2817.31     2951.03     63.71 o 
   8  13   7        0.85       -8.21     11.66 o 
   9  13   7       14.69       29.85     28.75 o 
  10  13   7        1.61       -2.86     24.29 o 
  11  13   7        1.16      -23.41     39.41 o 
   0  14   7        6.34       25.24     27.79 o 
   1  14   7        3.33        7.76     15.16 o 
   2  14   7       13.85       18.10     15.68 o 
   3  14   7     1048.62     1012.61     35.08 o 
   4  14   7       82.77       51.68     13.94 o 
   5  14   7      825.07      928.24     42.01 o 
   6  14   7       59.73       77.68     28.45 o 
   7  14   7     1925.15     2100.64     66.11 o 
   8  14   7      123.56       94.37     21.59 o 
   9  14   7       73.06       65.81     36.09 o 
  10  14   7        0.01        6.93     24.22 o 
   1  15   7     1579.17     1677.89     38.21 o 
   2  15   7       31.57        9.36     18.27 o 
   3  15   7      160.25      146.11     21.93 o 
   4  15   7      180.89      182.71     19.82 o 
   5  15   7     1480.24     1683.09     57.59 o 
   6  15   7       19.07       50.32     25.47 o 
   7  15   7      526.71      610.60     47.12 o 
   8  15   7       27.59       21.85     23.58 o 
   9  15   7        0.10       11.14     28.09 o 
  10  15   7        5.40      -38.53     38.53 o 
   0  16   7       35.52       77.29     39.28 o 
   1  16   7        2.08       11.47     14.51 o 
   2  16   7      136.53      104.13     20.41 o 
   3  16   7       18.92       21.66     15.51 o 
   4  16   7        4.02       22.98     13.49 o 
   5  16   7      259.07      245.03     29.69 o 
   6  16   7        1.55        8.31     20.94 o 
   7  16   7        5.05       -1.79     20.34 o 
   8  16   7        0.56       23.93     26.99 o 
   9  16   7      608.61      673.41    116.45 o 
  10  16   7       63.96       23.56     45.43 o 
   1  17   7      889.32      972.44     35.17 o 
   2  17   7       38.45       20.68     18.93 o 
   3  17   7     1596.75     1749.62     45.54 o 
   4  17   7        1.34       24.88     18.15 o 
   5  17   7      192.73      136.98     24.44 o 
   6  17   7       22.71       14.20     25.27 o 
   7  17   7        0.64       -9.58     27.23 o 
   8  17   7        1.91       13.13     24.06 o 
   9  17   7      146.56      111.66     46.40 o 
   0  18   7       79.20      126.76     42.44 o 
   1  18   7       56.48       72.72     24.60 o 
   2  18   7        3.26       -6.18     16.86 o 
   3  18   7        0.57       16.45     16.21 o 
   4  18   7        1.17       12.38     17.37 o 
   5  18   7      338.03      267.34     49.56 o 
   6  18   7        0.03      -15.60     31.99 o 
   7  18   7      278.84      244.75     76.57 o 
   8  18   7        0.09      -22.73     28.11 o 
   9  18   7        3.77       62.48     65.56 o 
   1  19   7      624.67      751.05     42.05 o 
   2  19   7        0.00        0.01     15.31 o 
   3  19   7       11.68       25.54     19.56 o 
   4  19   7       14.67        5.99     17.80 o 
   5  19   7      477.89      -10.81     33.81 o 
   6  19   7        5.31       -9.81     25.52 o 
   7  19   7      144.59       53.00     36.05 o 
   8  19   7        0.00       16.42     31.78 o 
   0  20   7       71.95       70.11     35.43 o 
   1  20   7       35.20       86.53     28.43 o 
   2  20   7        0.27       21.29     21.08 o 
   3  20   7      331.57      313.53     53.50 o 
   4  20   7       16.32       16.45     22.71 o 
   5  20   7       29.11       38.71     28.37 o 
   6  20   7        0.59        4.92     28.00 o 
   7  20   7       47.30       32.76     33.53 o 
   1  21   7       51.27       20.50     25.31 o 
   2  21   7       10.44       -5.10     23.81 o 
   3  21   7      352.16      316.10     48.25 o 
   4  21   7        3.32       -2.65     18.19 o 
   5  21   7        0.19       29.08     28.24 o 
   6  21   7        3.08      -26.33     34.98 o 
   0  22   7       40.84       55.19     51.54 o 
   1  22   7      117.74      114.62     30.75 o 
   2  22   7       10.27       23.29     25.60 o 
   3  22   7       79.71      129.82     35.20 o 
   4  22   7        6.63       61.64     33.13 o 
   5  22   7        8.45       38.70     31.85 o 
   1  23   7       14.28       45.88     30.58 o 
   2  23   7        7.85       61.90     37.94 o 
   3  23   7       10.05       37.86     27.21 o 
   4  23   7        1.59       33.31     37.75 o 
   0  24   7        2.50       18.21     33.67 o 
   1  24   7       67.53       77.36     33.56 o 
   2  24   7        7.09       26.45     25.23 o 
   0   0   8    37299.07    35712.74    598.00 o 
   1   0   8     6714.23     7340.73     72.55 o 
   2   0   8     2523.71     2513.77     30.79 o 
   3   0   8    18027.00    19622.25    204.99 o 
   4   0   8     4608.56     4654.32     79.77 o 
   5   0   8       12.89       54.53     17.36 o 
   6   0   8      343.30      373.35     15.98 o 
   7   0   8     1153.54     1170.06     65.91 o 
   8   0   8      305.65      380.97     34.25 o 
   9   0   8      144.84       95.98     18.07 o 
  10   0   8      854.58      870.72     35.75 o 
  11   0   8        4.91        1.58     17.68 o 
  12   0   8      138.42      125.74     60.72 o 
  13   0   8      158.87      313.01    188.72 o 
   1   1   8     2106.91     2565.37     62.30 o 
   2   1   8      133.15      183.32     25.92 o 
   3   1   8       10.29       55.75     14.69 o 
   4   1   8      903.18     1012.20     25.85 o 
   5   1   8     1366.66     1177.05     20.48 o 
   6   1   8      214.91      275.95     16.14 o 
   7   1   8     5272.06     5310.84     65.15 o 
   8   1   8     1684.77     1615.71     28.12 o 
   9   1   8     1115.29     1204.84     29.96 o 
  10   1   8      233.53      226.53     20.21 o 
  11   1   8        1.67       -4.53     15.02 o 
  12   1   8      198.58      159.38     43.61 o 
  13   1   8      158.08      146.47     41.43 o 
   0   2   8       26.14       15.44      9.95 o 
   1   2   8    16052.33    18194.93    134.49 o 
   2   2   8    25475.53    26467.00    187.46 o 
   3   2   8        3.22        1.44      6.56 o 
   4   2   8      308.15      313.64     12.41 o 
   5   2   8      304.19      359.88     16.74 o 
   6   2   8       40.21       35.01     10.51 o 
   7   2   8     4831.29     4808.24     47.67 o 
   8   2   8       10.63       22.56     13.42 o 
   9   2   8       41.41       30.96     16.50 o 
  10   2   8      429.55      471.93     27.95 o 
  11   2   8       44.89       52.59     17.14 o 
  12   2   8      343.98      277.62     68.30 o 
  13   2   8        1.20        1.50     30.18 o 
   1   3   8     1291.27     1573.83     26.07 o 
   2   3   8     3812.12     3697.59     34.12 o 
   3   3   8     6662.83     7776.50     57.90 o 
   4   3   8      109.51      143.88     10.36 o 
   5   3   8      548.08      473.39     16.02 o 
   6   3   8     1518.53     1340.39     20.07 o 
   7   3   8     1782.14     1751.53     34.49 o 
   8   3   8       77.21       80.20     13.12 o 
   9   3   8     1559.28     1535.62     37.80 o 
  10   3   8      720.11      731.54     25.02 o 
  11   3   8       25.79       26.46     20.42 o 
  12   3   8      238.79      214.75     51.49 o 
   0   4   8    25867.66    25212.77    247.53 o 
   1   4   8     3319.81     3314.14     37.44 o 
   2   4   8        0.07        1.34      6.13 o 
   3   4   8      664.69      764.09     15.75 o 
   4   4   8     2211.14     2151.39     34.64 o 
   5   4   8     1622.25     1553.27     31.92 o 
   6   4   8      332.50      339.40     26.92 o 
   7   4   8      320.20      296.93     20.07 o 
   8   4   8      121.33      129.69     11.69 o 
   9   4   8     2341.02     2384.00     37.38 o 
  10   4   8      198.41      183.23     18.87 o 
  11   4   8        0.79       13.33     20.60 o 
  12   4   8      141.18      109.06     31.62 o 
   1   5   8     3559.42     3412.18     34.70 o 
   2   5   8     2616.93     2464.37     30.48 o 
   3   5   8        3.72       -2.59      4.35 o 
   4   5   8     3640.42     3439.36     45.70 o 
   5   5   8     3507.72     3376.65     58.14 o 
   6   5   8      271.40      266.29     27.74 o 
   7   5   8      332.46      367.34     28.12 o 
   8   5   8     1301.01     1352.12     35.18 o 
   9   5   8       62.05       62.77     18.12 o 
  10   5   8      189.98      117.54     22.42 o 
  11   5   8       30.02       15.63     20.67 o 
  12   5   8        2.18        5.12     26.05 o 
   0   6   8     3966.03     3886.44     58.49 o 
   1   6   8     1855.64     1827.79     28.03 o 
   2   6   8     1533.93     1487.50     20.98 o 
   3   6   8       40.79       37.72     12.04 o 
   4   6   8       74.70       81.02     17.29 o 
   5   6   8     1072.11     1071.63     29.96 o 
   6   6   8        0.20       12.82     17.52 o 
   7   6   8      391.34      433.00     34.31 o 
   8   6   8      245.18      235.95     29.03 o 
   9   6   8       39.37       52.72     18.48 o 
  10   6   8        8.37       18.94     20.18 o 
  11   6   8        4.33        2.96     17.86 o 
  12   6   8       20.68       28.25     27.08 o 
   1   7   8     1047.03      977.98     24.15 o 
   2   7   8     1881.47     1862.06     24.36 o 
   3   7   8     3886.11     3599.62     46.05 o 
   4   7   8      697.08      650.48     27.12 o 
   5   7   8       39.23       48.73     18.46 o 
   6   7   8     1302.55     1192.59     36.26 o 
   7   7   8     2525.49     2759.30     67.88 o 
   8   7   8        0.33       -2.16     20.56 o 
   9   7   8      114.85      124.04     24.57 o 
  10   7   8      186.86      230.69     31.05 o 
  11   7   8       10.08       -2.32     21.51 o 
  12   7   8      205.68      132.99     35.49 o 
   0   8   8     1186.66     1175.18     30.17 o 
   1   8   8      244.88      214.81     15.19 o 
   2   8   8      724.32      728.20     21.33 o 
   3   8   8     1235.80     1161.49     15.89 o 
   4   8   8      101.19      102.98     14.04 o 
   5   8   8       51.76       68.38     19.06 o 
   6   8   8      320.17      357.35     26.19 o 
   7   8   8     1196.19     1226.03     51.66 o 
   8   8   8      164.86      186.50     32.04 o 
   9   8   8      249.14      284.27     31.24 o 
  10   8   8       15.69       -5.26     18.20 o 
  11   8   8        2.40       -4.53     21.40 o 
  12   8   8       71.86       45.49     32.60 o 
   1   9   8     2021.63     2035.48     31.48 o 
   2   9   8       41.76       47.47     10.64 o 
   3   9   8     1340.51     1361.71     20.04 o 
   4   9   8      656.69      681.99     25.67 o 
   5   9   8       10.64       11.93      9.73 o 
   6   9   8       27.30       42.84     20.36 o 
   7   9   8      636.06      608.59     34.17 o 
   8   9   8      694.85      730.00     39.94 o 
   9   9   8      576.45      635.53     43.16 o 
  10   9   8       27.23       17.14     22.02 o 
  11   9   8        4.27       24.94     34.91 o 
  12   9   8        0.00       16.38     29.86 o 
   0  10   8     2455.95     2561.35     45.88 o 
   1  10   8      126.06      127.98     13.20 o 
   2  10   8      805.89      793.00     21.82 o 
   3  10   8      136.73      141.80     12.81 o 
   4  10   8       31.36       42.47     14.35 o 
   5  10   8        4.81       -2.60     11.49 o 
   6  10   8       25.89       35.02     19.04 o 
   7  10   8      318.92      360.96     30.48 o 
   8  10   8      229.72      289.21     37.76 o 
   9  10   8      891.84      981.08     47.07 o 
  10  10   8       70.94       89.64     35.06 o 
  11  10   8       15.82       27.76     27.79 o 
   1  11   8      435.98      433.39     18.20 o 
   2  11   8      260.22      227.19     13.93 o 
   3  11   8       31.38       31.70     12.04 o 
   4  11   8      713.76      736.62     24.97 o 
   5  11   8      250.78      229.50     19.30 o 
   6  11   8      329.87      303.95     14.36 o 
   7  11   8      996.07     1135.86     48.51 o 
   8  11   8       11.01       22.51     28.07 o 
   9  11   8      147.67      133.27     35.93 o 
  10  11   8       68.76       44.35     25.49 o 
  11  11   8       55.65       31.44     32.26 o 
   0  12   8     1063.22     1066.12     41.83 o 
   1  12   8       16.29       18.33     11.65 o 
   2  12   8      382.10      385.00     21.80 o 
   3  12   8      146.26      131.65     12.84 o 
   4  12   8      896.11      871.79     23.69 o 
   5  12   8       77.24       88.65     28.86 o 
   6  12   8       40.67       34.58     14.46 o 
   7  12   8      251.71      283.58     30.23 o 
   8  12   8      468.04      558.36     47.67 o 
   9  12   8       46.31       62.87     34.86 o 
  10  12   8      170.85      103.59     43.14 o 
  11  12   8        1.03        4.00     27.93 o 
   1  13   8      524.16      566.15     25.06 o 
   2  13   8       33.78       20.63     16.19 o 
   3  13   8        3.48       13.18     10.33 o 
   4  13   8        0.07       16.13     15.22 o 
   5  13   8      152.84      185.96     29.10 o 
   6  13   8       40.72       47.60     21.76 o 
   7  13   8      626.58      700.85     37.07 o 
   8  13   8       25.16       -2.16     22.03 o 
   9  13   8       22.81       44.21     31.25 o 
  10  13   8       16.76       24.66     34.50 o 
  11  13   8       10.10       38.05     50.72 o 
   0  14   8     1077.61     1015.92     42.60 o 
   1  14   8      262.02      234.74     21.06 o 
   2  14   8     3610.18     3784.83     53.62 o 
   3  14   8       88.06       70.02     13.89 o 
   4  14   8       61.74       64.99     13.00 o 
   5  14   8      335.21      407.15     39.18 o 
   6  14   8      114.24      139.16     30.92 o 
   7  14   8      716.71      782.75     42.51 o 
   8  14   8        0.04       18.53     27.29 o 
   9  14   8       16.48       49.18     35.30 o 
  10  14   8      534.39      555.05    200.06 o 
   1  15   8        6.56        6.57     16.06 o 
   2  15   8     1236.29     1285.78     34.07 o 
   3  15   8     1569.97     1663.90     39.18 o 
   4  15   8        5.65       10.58     12.04 o 
   5  15   8      155.36      155.05     31.31 o 
   6  15   8       44.67       58.52     31.01 o 
   7  15   8      103.74       64.42     21.55 o 
   8  15   8      192.31      116.30     36.26 o 
   9  15   8      787.37      929.71     53.89 o 
  10  15   8      112.36      108.76     37.70 o 
   0  16   8     1175.89     1274.37     51.06 o 
   1  16   8       90.59       95.99     18.30 o 
   2  16   8      125.49      134.04     24.20 o 
   3  16   8        0.59       -1.65     13.68 o 
   4  16   8      741.81      768.99     38.51 o 
   5  16   8      104.71       83.69     20.52 o 
   6  16   8      329.54      235.50     73.04 o 
   7  16   8        6.80       13.19     22.48 o 
   8  16   8      227.02      171.47     53.02 o 
   9  16   8        6.09        1.97     32.78 o 
   1  17   8        7.02       12.60     14.60 o 
   2  17   8       31.34       41.41     17.34 o 
   3  17   8       99.25      110.29     23.63 o 
   4  17   8      724.57      809.72     41.12 o 
   5  17   8      418.56      373.47     75.53 o 
   6  17   8       55.03       37.13     26.97 o 
   7  17   8      144.76       56.30     31.00 o 
   8  17   8       37.22       43.82     30.42 o 
   9  17   8       19.45       48.75     35.86 o 
   0  18   8       67.64       67.59     33.26 o 
   1  18   8       42.24       40.78     19.02 o 
   2  18   8      429.41      466.53     34.97 o 
   3  18   8        5.50       -9.50     18.12 o 
   4  18   8       34.91       38.89     20.58 o 
   5  18   8       59.94       42.63     19.82 o 
   6  18   8        6.43        1.18     23.27 o 
   7  18   8       12.07        8.13     29.83 o 
   8  18   8       13.76       24.44     27.75 o 
   1  19   8        0.12       -1.92     17.30 o 
   2  19   8      173.02      131.01     31.95 o 
   3  19   8      112.49       96.72     23.82 o 
   4  19   8       11.46        3.48     15.95 o 
   5  19   8      104.91       51.35     35.16 o 
   6  19   8        4.78       24.05     33.31 o 
   7  19   8      319.72      136.08     61.38 o 
   8  19   8       13.71       21.87     29.05 o 
   0  20   8       19.27        9.78     31.93 o 
   1  20   8       68.18       55.69     27.25 o 
   2  20   8       74.29       51.78     25.08 o 
   3  20   8        9.15       36.88     23.27 o 
   4  20   8      109.45      112.95     42.03 o 
   5  20   8      103.03       62.02     38.41 o 
   6  20   8       46.54       17.27     31.47 o 
   7  20   8      316.41      160.46     64.88 o 
   1  21   8      318.40      249.09     62.33 o 
   2  21   8       84.29       76.83     26.80 o 
   3  21   8        0.32        9.22     18.93 o 
   4  21   8      165.97      229.32     60.30 o 
   5  21   8      175.18      108.26     54.21 o 
   6  21   8       12.83       31.66     35.18 o 
   0  22   8      113.36       46.42     40.35 o 
   1  22   8        7.11       -7.44     21.28 o 
   2  22   8        4.56       58.58     27.56 o 
   3  22   8       16.48       66.84     28.60 o 
   4  22   8       51.85       84.57     38.67 o 
   5  22   8       56.57      100.18     38.40 o 
   1  23   8       80.38       32.24     26.13 o 
   2  23   8       31.96       77.53     29.61 o 
   3  23   8      247.73      207.95     52.28 o 
   4  23   8        8.56       13.67     30.77 o 
   0  24   8        0.18       11.08     51.54 o 
   1  24   8        2.19      -19.55     28.76 o 
   2  24   8      132.81      137.16     67.52 o 
   1   1   9     1969.71     1859.17     19.79 o 
   2   1   9     2843.58     2655.35     25.29 o 
   3   1   9      304.47      278.47     11.25 o 
   4   1   9     4682.62     4490.01     37.99 o 
   5   1   9     2747.87     2619.25     29.19 o 
   6   1   9      415.64      404.68     16.66 o 
   7   1   9      134.98      146.64     13.34 o 
   8   1   9      557.23      600.52     17.78 o 
   9   1   9      359.70      383.55     18.48 o 
  10   1   9      135.28       82.59     17.45 o 
  11   1   9       14.00       22.81     22.51 o 
  12   1   9      193.15      159.74     48.48 o 
   0   2   9       18.52       45.00     10.41 o 
   1   2   9      229.23      225.11     11.13 o 
   2   2   9        0.34        6.39      7.48 o 
   3   2   9      231.64      254.43     15.57 o 
   4   2   9      866.95      936.47     33.76 o 
   5   2   9       19.57       80.29     17.59 o 
   6   2   9       12.01       10.20      9.46 o 
   7   2   9      152.58      134.42     12.25 o 
   8   2   9       88.30       89.59     12.21 o 
   9   2   9       26.46       48.19     16.02 o 
  10   2   9        0.05        2.17     12.98 o 
  11   2   9       84.73       90.07     25.26 o 
  12   2   9       55.88       56.10     29.95 o 
   1   3   9      658.14      706.90     14.38 o 
   2   3   9     1468.81     1517.78     21.60 o 
   3   3   9     7252.94     7337.52     61.17 o 
   4   3   9     2161.47     2199.90     24.91 o 
   5   3   9      137.31      101.83      9.24 o 
   6   3   9      234.24      242.22     13.40 o 
   7   3   9      357.59      337.70     20.69 o 
   8   3   9      982.12      971.68     25.19 o 
   9   3   9     1616.82     1555.68     32.81 o 
  10   3   9      250.06      264.80     19.59 o 
  11   3   9        0.03        5.54     19.08 o 
  12   3   9      121.71      163.69     40.12 o 
   0   4   9       38.30       56.84     13.59 o 
   1   4   9     2040.64     2003.09     23.98 o 
   2   4   9     4153.34     4161.41     36.25 o 
   3   4   9       13.68       17.59      9.01 o 
   4   4   9     2336.95     2478.46     30.09 o 
   5   4   9       21.94       35.85     16.07 o 
   6   4   9        9.56        9.22     14.39 o 
   7   4   9       21.69       14.24     20.74 o 
   8   4   9     2113.92     2175.93     47.74 o 
   9   4   9       94.28       78.12     12.51 o 
  10   4   9      149.83      106.56     13.47 o 
  11   4   9      501.83      414.59     69.08 o 
  12   4   9      234.73      171.46     35.44 o 
   1   5   9       17.06       21.65      7.46 o 
   2   5   9      139.40      169.70     10.80 o 
   3   5   9      836.74      840.22     13.71 o 
   4   5   9      206.61      286.09     22.44 o 
   5   5   9      299.90      316.01     21.40 o 
   6   5   9        4.21        0.23     12.41 o 
   7   5   9     2742.58     2803.55     53.96 o 
   8   5   9      532.56      536.41     43.87 o 
   9   5   9        9.84       18.60     19.58 o 
  10   5   9      163.91      170.46     25.17 o 
  11   5   9        4.91       -7.97     17.21 o 
  12   5   9      164.62      163.64     31.91 o 
   0   6   9     6613.71     6135.55     82.62 o 
   1   6   9      569.97      596.96     17.97 o 
   2   6   9      439.13      453.10     14.09 o 
   3   6   9      335.73      310.39     10.84 o 
   4   6   9     2203.54     2221.89     38.26 o 
   5   6   9      131.23      162.43     21.58 o 
   6   6   9      302.34      346.55     30.82 o 
   7   6   9      714.68      710.81     37.42 o 
   8   6   9     1082.79     1080.82     46.26 o 
   9   6   9     1734.65     1725.79     54.56 o 
  10   6   9      474.66      538.91     36.30 o 
  11   6   9       12.01       -2.02     19.17 o 
  12   6   9       21.59       11.45     27.59 o 
   1   7   9      277.69      283.15     15.73 o 
   2   7   9       53.17       90.64     11.14 o 
   3   7   9     1670.62     1693.21     20.76 o 
   4   7   9     1911.58     1903.71     29.42 o 
   5   7   9       46.18       55.65     17.73 o 
   6   7   9       19.03       10.58     15.87 o 
   7   7   9      214.71      266.59     33.17 o 
   8   7   9     1309.27     1298.01     47.58 o 
   9   7   9       90.40       64.36     24.75 o 
  10   7   9       91.60      106.01     25.07 o 
  11   7   9        0.50       19.34     28.17 o 
  12   7   9      179.04      173.49     42.40 o 
   0   8   9      894.98      906.52     33.44 o 
   1   8   9     1389.91     1492.44     28.33 o 
   2   8   9    20174.35    20369.96    169.25 o 
   3   8   9        4.67        3.18      7.09 o 
   4   8   9     2726.55     2831.10     56.20 o 
   5   8   9      306.02      406.34     26.35 o 
   6   8   9        0.18       -0.43     14.04 o 
   7   8   9       10.95       34.54     26.82 o 
   8   8   9       40.18       40.41     26.71 o 
   9   8   9       69.50       85.39     28.76 o 
  10   8   9     1053.01     1165.54     50.01 o 
  11   8   9      236.30      226.09     44.30 o 
  12   8   9      395.21      418.20     53.24 o 
   1   9   9       29.60       23.86     13.63 o 
   2   9   9     6144.81     6344.22     69.75 o 
   3   9   9     6925.91     7145.56     60.41 o 
   4   9   9      469.81      537.03     24.96 o 
   5   9   9      999.11     1010.61     39.21 o 
   6   9   9     1076.99     1067.18     41.78 o 
   7   9   9      388.69      430.42     34.03 o 
   8   9   9      161.92      158.97     31.30 o 
   9   9   9      755.32      750.17     48.94 o 
  10   9   9      779.80      783.83     46.80 o 
  11   9   9       24.85       22.91     25.39 o 
   0  10   9     9506.63     9272.16    142.47 o 
   1  10   9      116.31      146.65     17.08 o 
   2  10   9      276.42      295.37     21.89 o 
   3  10   9      390.35      345.79     15.23 o 
   4  10   9     2647.67     2657.98     50.88 o 
   5  10   9      189.08      156.72     14.65 o 
   6  10   9      413.58      415.94     35.54 o 
   7  10   9        4.12       -4.22     16.96 o 
   8  10   9      427.07      556.46     40.53 o 
   9  10   9       82.44       80.23     28.97 o 
  10  10   9      231.78      194.80     51.78 o 
  11  10   9        0.03       -1.55     24.38 o 
   1  11   9      286.05      321.63     20.14 o 
   2  11   9       81.43       82.84     15.41 o 
   3  11   9      108.37      117.54     15.61 o 
   4  11   9     1419.24     1464.97     47.27 o 
   5  11   9     1200.26     1077.03     30.01 o 
   6  11   9        4.83       16.21     21.00 o 
   7  11   9      488.17      522.39     40.94 o 
   8  11   9      863.66     1007.36     58.78 o 
   9  11   9        0.52       17.91     26.87 o 
  10  11   9      558.03      652.65     69.34 o 
  11  11   9        3.29       23.74     27.36 o 
   0  12   9     2842.95     2698.54     55.68 o 
   1  12   9      156.47      187.50     18.53 o 
   2  12   9      993.63     1052.05     27.52 o 
   3  12   9        1.64       10.29     13.43 o 
   4  12   9      495.47      534.99     31.34 o 
   5  12   9       95.96       78.31     18.86 o 
   6  12   9       32.24        3.21     12.23 o 
   7  12   9      509.67      543.26     37.23 o 
   8  12   9       95.94      139.48     32.41 o 
   9  12   9      342.20      290.27     77.14 o 
  10  12   9      121.91       79.13     44.93 o 
  11  12   9      203.59      109.43     57.99 o 
   1  13   9       75.90       86.16     15.98 o 
   2  13   9      249.25      279.19     17.03 o 
   3  13   9     1971.83     1849.24     38.49 o 
   4  13   9       10.08        4.80      5.54 o 
   5  13   9       88.05      104.22     20.56 o 
   6  13   9       81.04       50.68     15.33 o 
   7  13   9       37.13       21.51     28.37 o 
   8  13   9      112.76      107.01     36.97 o 
   9  13   9      320.04      132.58     78.46 o 
  10  13   9      468.58      525.22    111.43 o 
   0  14   9       30.88       33.61     24.12 o 
   1  14   9      106.56      114.40     17.96 o 
   2  14   9     1040.60     1092.46     31.64 o 
   3  14   9      209.32      201.22     21.84 o 
   4  14   9       53.47       44.13     13.25 o 
   5  14   9      161.70      131.87     23.87 o 
   6  14   9      751.44      822.59     36.91 o 
   7  14   9       21.00        8.63      8.48 o 
   8  14   9        0.85       14.96     23.27 o 
   9  14   9       45.25       47.00     40.92 o 
  10  14   9       43.11       14.19     34.10 o 
   1  15   9       80.81       73.36     18.72 o 
   2  15   9      182.59      158.25     19.50 o 
   3  15   9        0.41        2.47     10.75 o 
   4  15   9      166.71      160.62     17.52 o 
   5  15   9     1846.11     2009.49     52.77 o 
   6  15   9        1.50      -11.61     17.17 o 
   7  15   9        3.31       11.90     14.46 o 
   8  15   9      318.62      263.59     93.14 o 
   9  15   9      275.32       49.44     37.57 o 
  10  15   9        0.45       -5.87     30.53 o 
   0  16   9      626.91      693.80     43.30 o 
   1  16   9        5.11        3.24     13.71 o 
   2  16   9       60.83       43.14     16.71 o 
   3  16   9       67.35       76.67     20.71 o 
   4  16   9       70.95       89.38     19.83 o 
   5  16   9      120.94      114.66     28.16 o 
   6  16   9      115.11       79.90     26.07 o 
   7  16   9      100.13       63.39     29.64 o 
   8  16   9      569.85      536.38    128.81 o 
   9  16   9        6.21        6.02     32.03 o 
   1  17   9       31.59       36.52     20.30 o 
   2  17   9       89.41       77.77     20.67 o 
   3  17   9      528.78      564.74     25.87 o 
   4  17   9       75.13       57.87     21.78 o 
   5  17   9      150.84      134.02     32.60 o 
   6  17   9      301.30      249.27     59.15 o 
   7  17   9      270.21      183.01     62.36 o 
   8  17   9        5.01      -17.40     28.62 o 
   9  17   9       66.23       55.01     41.39 o 
   0  18   9       29.68       28.46     28.27 o 
   1  18   9       30.13       35.02     19.62 o 
   2  18   9      294.95      339.41     42.19 o 
   3  18   9       95.44       89.42     21.35 o 
   4  18   9       13.73       13.28     14.08 o 
   5  18   9        5.71       29.08     27.56 o 
   6  18   9       45.40       19.58     26.61 o 
   7  18   9       16.00       40.60     28.67 o 
   8  18   9      207.70       94.16     42.88 o 
   1  19   9        0.55       -7.19     17.09 o 
   2  19   9        0.92        3.79     15.93 o 
   3  19   9       58.52       68.76     22.46 o 
   4  19   9      116.31       83.82     31.18 o 
   5  19   9       33.46       32.49     30.19 o 
   6  19   9        5.20       -0.94     20.52 o 
   7  19   9        3.32       -1.05     21.30 o 
   0  20   9      384.69      394.11     93.75 o 
   1  20   9      134.67      128.32     28.75 o 
   2  20   9      181.71      155.99     40.99 o 
   3  20   9       45.44       74.24     29.80 o 
   4  20   9        8.16       18.19     28.46 o 
   5  20   9      101.26       39.30     33.52 o 
   6  20   9      293.69      144.69     67.92 o 
   7  20   9       11.00       26.35     32.23 o 
   1  21   9       10.75       -0.18     16.58 o 
   2  21   9       40.70        3.49     22.66 o 
   3  21   9       76.35       69.83     27.48 o 
   4  21   9      156.20      153.64     40.49 o 
   5  21   9        0.01       47.65     35.65 o 
   6  21   9       52.61       29.12     35.96 o 
   0  22   9       61.52       11.23     38.21 o 
   1  22   9        1.06       -1.48     18.44 o 
   2  22   9       13.55       42.72     28.73 o 
   3  22   9       11.95       12.83     25.80 o 
   4  22   9        0.02       56.27     46.24 o 
   5  22   9        0.24        7.00     26.77 o 
   1  23   9        3.96       14.31     26.81 o 
   2  23   9       22.92       38.41     30.42 o 
   3  23   9       17.11       32.50     33.44 o 
   0   0  10    28530.61    30525.77    418.67 o 
   1   0  10      479.76      519.57     18.58 o 
   2   0  10      264.22      284.77     15.50 o 
   3   0  10      169.06      129.04     17.60 o 
   4   0  10      425.30      439.81     21.50 o 
   5   0  10      945.15     1028.13     29.97 o 
   6   0  10      154.44      181.15     23.76 o 
   7   0  10      614.46      609.52     24.74 o 
   8   0  10      470.48      471.59     27.88 o 
   9   0  10     2877.87     2893.99     58.96 o 
  10   0  10       45.74       34.64     18.87 o 
  11   0  10        4.61       18.22     22.68 o 
  12   0  10      492.81      549.51    101.50 o 
   1   1  10       48.71       81.45      9.41 o 
   2   1  10     2007.52     2145.31     26.15 o 
   3   1  10      525.81      482.77     14.31 o 
   4   1  10        9.87       17.98      9.15 o 
   5   1  10      474.26      490.36     16.47 o 
   6   1  10     1385.57     1335.96     25.94 o 
   7   1  10      266.67      293.75     21.93 o 
   8   1  10        8.67        1.97      8.24 o 
   9   1  10      542.49      539.43     24.32 o 
  10   1  10        3.00        2.63     11.63 o 
  11   1  10        3.29       13.06     23.77 o 
  12   1  10       46.46      101.78     33.89 o 
   0   2  10       17.38       12.36     11.79 o 
   1   2  10      524.24      531.42     20.62 o 
   2   2  10      169.26      136.21      9.26 o 
   3   2  10      102.02      113.19     10.90 o 
   4   2  10     8907.15     9308.30     70.61 o 
   5   2  10      124.62      148.26     12.91 o 
   6   2  10      211.82      194.49     14.87 o 
   7   2  10     1140.78     1150.47     29.02 o 
   8   2  10     4081.97     3906.58     44.12 o 
   9   2  10        0.10        1.14     12.16 o 
  10   2  10        3.13      -11.70     14.29 o 
  11   2  10     1618.88     1927.11     52.53 o 
  12   2  10       52.94       74.10     32.92 o 
   1   3  10     5827.71     5790.53     48.95 o 
   2   3  10     1544.53     1734.29     21.78 o 
   3   3  10     5902.17     5722.06     44.45 o 
   4   3  10     4239.80     4417.07     53.73 o 
   5   3  10     1205.34     1251.32     22.34 o 
   6   3  10      351.12      333.01     15.43 o 
   7   3  10     2016.40     1944.34     38.21 o 
   8   3  10     1047.59     1043.35     34.59 o 
   9   3  10       34.26       21.13     13.24 o 
  10   3  10       49.84       44.84     13.59 o 
  11   3  10        1.06       15.64     21.53 o 
  12   3  10       18.86       12.34     22.86 o 
   0   4  10     8983.96     9456.09    106.77 o 
   1   4  10     1364.93     1282.36     23.36 o 
   2   4  10     1009.37     1045.23     18.10 o 
   3   4  10     1913.02     1769.47     26.03 o 
   4   4  10      586.32      714.05     18.82 o 
   5   4  10      729.37      696.08     29.87 o 
   6   4  10      151.36      161.66     22.43 o 
   7   4  10      309.00      351.25     27.97 o 
   8   4  10       14.42       13.84     18.46 o 
   9   4  10      914.08     1000.69     32.41 o 
  10   4  10       47.54       17.01     21.42 o 
  11   4  10       24.78       25.17     23.23 o 
  12   4  10      208.22      145.51     35.58 o 
   1   5  10     4297.10     4242.60     39.97 o 
   2   5  10       57.29       55.43     10.44 o 
   3   5  10        9.48        8.26      7.46 o 
   4   5  10      473.88      485.52     24.13 o 
   5   5  10     6079.98     5933.07     78.71 o 
   6   5  10      437.37      448.89     29.50 o 
   7   5  10        1.57       10.87     19.58 o 
   8   5  10       18.51       24.60     19.03 o 
   9   5  10      201.31      204.87     29.55 o 
  10   5  10        0.68       -4.25     19.78 o 
  11   5  10       25.52       37.12     29.32 o 
  12   5  10       95.78       77.36     33.43 o 
   0   6  10       76.93       59.27     13.53 o 
   1   6  10      776.95      698.72     19.57 o 
   2   6  10      154.10      168.07     11.14 o 
   3   6  10       30.71       40.57      7.30 o 
   4   6  10      323.57      318.90     21.93 o 
   5   6  10     1782.45     1657.02     40.69 o 
   6   6  10      244.84      228.16     27.37 o 
   7   6  10     1627.51     1592.21     48.45 o 
   8   6  10       63.24       83.79     25.98 o 
   9   6  10      449.53      459.75     34.29 o 
  10   6  10       83.85       78.64     25.81 o 
  11   6  10      349.56      270.96     49.07 o 
  12   6  10       20.09       29.79     28.00 o 
   1   7  10      820.13      837.50     23.34 o 
   2   7  10      424.55      487.28     16.85 o 
   3   7  10     2395.28     2306.32     26.97 o 
   4   7  10      278.54      354.99     24.16 o 
   5   7  10     1979.53     1939.18     44.39 o 
   6   7  10     2049.64     1913.48     49.28 o 
   7   7  10      160.48      181.59     29.61 o 
   8   7  10      287.20      301.20     34.03 o 
   9   7  10       23.13        3.99     24.35 o 
  10   7  10      198.65      132.98     31.12 o 
  11   7  10        0.83      -13.30     20.78 o 
  12   7  10      197.02      164.85     38.10 o 
   0   8  10     1160.12     1078.88     40.60 o 
   1   8  10        0.21      -10.75     11.22 o 
   2   8  10       87.86       95.95     12.87 o 
   3   8  10      368.59      393.81     12.27 o 
   4   8  10       14.26       -1.69      9.92 o 
   5   8  10      105.68      114.86     26.12 o 
   6   8  10       80.80       70.55     30.16 o 
   7   8  10     2443.58     2586.16     66.56 o 
   8   8  10      871.50      901.42     44.10 o 
   9   8  10       47.18       28.65     25.64 o 
  10   8  10      122.91       90.70     30.35 o 
  11   8  10      108.14      102.61     36.96 o 
   1   9  10      702.34      715.09     25.31 o 
   2   9  10       35.42       22.14     11.61 o 
   3   9  10       14.47       19.75      8.18 o 
   4   9  10       50.96       44.21     15.65 o 
   5   9  10      522.70      611.71     35.12 o 
   6   9  10      244.29      231.76     31.95 o 
   7   9  10       64.98       80.27     29.79 o 
   8   9  10       43.62       65.53     28.76 o 
   9   9  10      169.85      205.28     35.99 o 
  10   9  10       31.85       10.32     21.26 o 
  11   9  10        5.45       33.50     31.48 o 
   0  10  10     1322.66     1403.30     45.38 o 
   1  10  10      513.73      537.31     24.52 o 
   2  10  10       55.76       67.53     15.52 o 
   3  10  10       49.35       42.13     10.02 o 
   4  10  10      281.96      275.69     17.91 o 
   5  10  10      301.59      306.13     18.89 o 
   6  10  10      415.74      471.11     35.54 o 
   7  10  10       53.83       73.36     24.90 o 
   8  10  10     3198.10     3576.47     90.62 o 
   9  10  10       64.10       39.11     29.89 o 
  10  10  10        1.25       -6.36     27.99 o 
  11  10  10      398.40      312.24     92.23 o 
   1  11  10      614.29      617.38     29.74 o 
   2  11  10      364.22      356.57     25.26 o 
   3  11  10      364.55      417.40     18.03 o 
   4  11  10       71.55       64.99     14.97 o 
   5  11  10      407.37      367.50     21.74 o 
   6  11  10      109.01      121.88     30.53 o 
   7  11  10      170.32      225.86     33.32 o 
   8  11  10      130.87       97.76     42.19 o 
   9  11  10      137.64       90.63     34.04 o 
  10  11  10        1.89        2.52     23.21 o 
  11  11  10        2.94       -7.16     31.10 o 
   0  12  10      498.06      463.87     36.46 o 
   1  12  10      221.18      281.16     22.45 o 
   2  12  10      309.67      299.29     26.18 o 
   3  12  10     1585.97     1664.14     35.20 o 
   4  12  10      108.96      110.43     22.30 o 
   5  12  10       24.64       16.88     15.52 o 
   6  12  10       47.00       75.69     25.95 o 
   7  12  10      119.38      148.81     32.05 o 
   8  12  10       31.34       31.08     30.17 o 
   9  12  10      291.87      118.29     85.59 o 
  10  12  10        5.54        8.31     29.40 o 
   1  13  10       12.36       30.27     15.38 o 
   2  13  10        0.12        4.51     11.21 o 
   3  13  10     1098.10     1153.04     41.82 o 
   4  13  10       27.00       40.00     21.53 o 
   5  13  10        0.70        3.77     15.94 o 
   6  13  10        7.66       -2.16     13.83 o 
   7  13  10      408.65      450.12     44.29 o 
   8  13  10        1.42       -3.54     24.13 o 
   9  13  10       49.01       33.79     33.67 o 
  10  13  10       54.24       21.12     30.02 o 
   0  14  10       21.67       17.88     18.27 o 
   1  14  10     1335.11     1475.18     37.35 o 
   2  14  10        1.11       13.67     14.62 o 
   3  14  10      203.11      246.80     22.40 o 
   4  14  10     1438.41     1498.67     41.39 o 
   5  14  10       29.90       52.63     22.52 o 
   6  14  10      104.95       72.73     18.10 o 
   7  14  10        0.05        2.37     23.21 o 
   8  14  10      160.71       90.39     32.74 o 
   9  14  10       98.19       76.17     43.33 o 
  10  14  10       49.70       -4.20     48.82 o 
   1  15  10       35.05       61.43     18.36 o 
   2  15  10       34.69       44.81     21.51 o 
   3  15  10      134.60      161.31     22.35 o 
   4  15  10      788.70      775.28     37.31 o 
   5  15  10      660.79      713.69     33.98 o 
   6  15  10      251.36      211.03     54.40 o 
   7  15  10        2.89       11.55     26.77 o 
   8  15  10       40.70       13.09     29.70 o 
   9  15  10        4.76      -10.77     33.41 o 
   0  16  10      420.51      369.29     39.16 o 
   1  16  10       20.83       17.38     17.75 o 
   2  16  10      508.77      612.16     35.68 o 
   3  16  10      695.90      712.99     30.04 o 
   4  16  10      145.70      108.52     18.28 o 
   5  16  10       53.53       48.26     23.74 o 
   6  16  10       12.52       12.53     21.44 o 
   7  16  10       62.69       36.98     36.54 o 
   8  16  10      255.63      134.36     62.85 o 
   9  16  10      139.50       78.04     46.20 o 
   1  17  10        0.27        4.14     17.00 o 
   2  17  10      174.57      100.30     24.01 o 
   3  17  10        0.14        0.92     15.96 o 
   4  17  10      162.18       94.23     25.97 o 
   5  17  10      341.76      258.29     67.66 o 
   6  17  10        4.61       11.55     20.69 o 
   7  17  10        8.21      -16.59     26.26 o 
   8  17  10       20.66       31.20     29.89 o 
   0  18  10      379.32      333.12     59.10 o 
   1  18  10       78.34       69.52     20.74 o 
   2  18  10      257.50      179.97     25.88 o 
   3  18  10        1.22       -3.98     16.77 o 
   4  18  10      172.54      110.47     29.42 o 
   5  18  10       89.89       40.95     28.20 o 
   6  18  10       53.65       48.98     28.86 o 
   7  18  10       86.84       62.28     34.84 o 
   8  18  10        0.10        6.29     27.16 o 
   1  19  10      111.34       71.43     22.89 o 
   2  19  10        9.10       11.85     19.69 o 
   3  19  10      710.75      898.88     41.66 o 
   4  19  10        2.44       -4.43     20.85 o 
   5  19  10       40.62       22.50     24.92 o 
   6  19  10      299.24      181.35     60.47 o 
   7  19  10       82.88       67.29     37.75 o 
   0  20  10      166.20       60.01     39.06 o 
   1  20  10        0.15       11.18     19.02 o 
   2  20  10      113.06       74.58     23.86 o 
   3  20  10      188.78      192.65     44.81 o 
   4  20  10       21.01       24.93     23.43 o 
   5  20  10        4.05       12.21     26.01 o 
   6  20  10       80.20       80.79     38.88 o 
   1  21  10      183.09      146.37     38.73 o 
   2  21  10        2.76        0.51     17.10 o 
   3  21  10        4.60       12.83     25.15 o 
   4  21  10       17.48       25.98     26.55 o 
   5  21  10      883.59     1151.81     60.96 o 
   0  22  10       15.08      -13.62     32.28 o 
   1  22  10       26.82       16.31     21.82 o 
   2  22  10        0.27        7.45     21.45 o 
   3  22  10      119.64      135.92     34.88 o 
   4  22  10        6.05       25.20     26.80 o 
   1  23  10       57.21       36.82     25.18 o 
   2  23  10        0.21       15.18     25.28 o 
   1   1  11      532.27      532.48     14.16 o 
   2   1  11     9450.53     9367.41    105.14 o 
   3   1  11       50.33       62.40     10.92 o 
   4   1  11     1715.14     1607.26     27.19 o 
   5   1  11     1397.22     1293.82     22.64 o 
   6   1  11     7999.27     7773.97     73.87 o 
   7   1  11     1094.58     1006.08     41.27 o 
   8   1  11     3883.90     3815.10     52.86 o 
   9   1  11       54.89       30.18     10.71 o 
  10   1  11        7.82       14.38     17.91 o 
  11   1  11       31.33       27.99     20.48 o 
  12   1  11      171.78      187.48     37.74 o 
   0   2  11     4484.61     4440.37     52.89 o 
   1   2  11       91.68      111.84     11.21 o 
   2   2  11       22.69       44.67     10.88 o 
   3   2  11       57.27       70.28     11.25 o 
   4   2  11      159.19      225.90     12.99 o 
   5   2  11       32.83       47.91     12.08 o 
   6   2  11      168.34      238.67     30.95 o 
   7   2  11     4446.47     4304.06     49.12 o 
   8   2  11      866.87      848.75     27.31 o 
   9   2  11       15.28       39.89     14.75 o 
  10   2  11       74.65       38.79     18.35 o 
  11   2  11       36.99       24.92     24.68 o 
  12   2  11      134.87      148.68     46.89 o 
   1   3  11      335.61      309.41     12.19 o 
   2   3  11        1.13        4.11      9.29 o 
   3   3  11     1929.33     2085.16     26.13 o 
   4   3  11       29.47       24.49      8.27 o 
   5   3  11     1497.31     1494.77     24.25 o 
   6   3  11     5375.06     5107.87     52.49 o 
   7   3  11       13.56       25.48     11.89 o 
   8   3  11        0.18      -10.98     10.98 o 
   9   3  11      442.31      373.02     19.54 o 
  10   3  11       50.86       52.19     21.84 o 
  11   3  11        1.52       28.08     23.57 o 
  12   3  11        2.25       10.13     25.38 o 
   0   4  11      684.26      688.16     32.12 o 
   1   4  11      203.38      196.96     12.17 o 
   2   4  11       23.86       11.58      8.07 o 
   3   4  11        5.92       19.90      9.50 o 
   4   4  11      119.58      155.49     14.25 o 
   5   4  11     2225.27     2189.50     30.07 o 
   6   4  11     1049.96     1046.33     36.38 o 
   7   4  11      215.99      241.74     23.47 o 
   8   4  11     3481.02     3587.29     60.49 o 
   9   4  11        4.72       -1.60     14.60 o 
  10   4  11      107.94       96.77     23.91 o 
  11   4  11      710.36      926.29     46.21 o 
  12   4  11        3.74       -3.35     26.00 o 
   1   5  11     4027.24     4029.62     38.33 o 
   2   5  11       46.97       53.00      8.23 o 
   3   5  11        3.40        0.83      6.31 o 
   4   5  11     1090.78     1079.71     18.88 o 
   5   5  11      148.53      150.79     22.77 o 
   6   5  11     1467.15     1477.50     41.38 o 
   7   5  11     2130.69     2174.55     56.89 o 
   8   5  11      234.83      227.85     27.64 o 
   9   5  11      358.44      314.41     33.75 o 
  10   5  11        1.69      -11.92     18.42 o 
  11   5  11       25.71       21.40     23.90 o 
  12   5  11       17.60        6.48     28.58 o 
   0   6  11     9347.46     8412.89     92.73 o 
   1   6  11     2165.95     2230.88     27.69 o 
   2   6  11      312.62      349.80     14.89 o 
   3   6  11     1887.05     1881.61     25.34 o 
   4   6  11     2359.85     2353.90     42.91 o 
   5   6  11      159.55      170.34     21.45 o 
   6   6  11      434.78      473.16     30.91 o 
   7   6  11      260.68      198.87     29.01 o 
   8   6  11       85.85       84.59     29.17 o 
   9   6  11       40.92       42.32     20.25 o 
  10   6  11      166.77      157.75     26.78 o 
  11   6  11        1.27       37.02     29.11 o 
  12   6  11      542.30      679.37     43.62 o 
   1   7  11      767.24      769.17     21.21 o 
   2   7  11      144.24      151.37     15.44 o 
   3   7  11      212.77      227.77     13.44 o 
   4   7  11      447.71      457.52     25.84 o 
   5   7  11       62.71       57.16     23.38 o 
   6   7  11     1462.47     1554.63     42.93 o 
   7   7  11     1703.94     1891.23     54.84 o 
   8   7  11     1457.08     1554.24     67.70 o 
   9   7  11      206.06      215.75     32.39 o 
  10   7  11      275.49      233.25     31.02 o 
  11   7  11        9.70       -2.70     19.31 o 
   0   8  11      199.63      193.29     27.02 o 
   1   8  11      259.73      265.42     18.87 o 
   2   8  11     4686.98     4407.50     48.77 o 
   3   8  11       88.22       82.25     10.61 o 
   4   8  11      794.56      825.64     26.16 o 
   5   8  11      376.78      376.09     30.21 o 
   6   8  11      153.93      154.50     31.62 o 
   7   8  11        1.48       -1.41     16.82 o 
   8   8  11     1568.68     1734.67     70.94 o 
   9   8  11        0.66       -9.77     24.85 o 
  10   8  11      420.21      428.59     42.20 o 
  11   8  11      626.26      685.84    115.71 o 
   1   9  11     3019.30     2954.18     37.14 o 
   2   9  11      111.53       87.04     13.54 o 
   3   9  11      177.12      181.16     13.44 o 
   4   9  11      770.63      743.84     26.21 o 
   5   9  11     1384.04     1459.79     47.26 o 
   6   9  11     6478.87     6595.38    101.94 o 
   7   9  11       32.89       64.45     27.07 o 
   8   9  11      560.90      634.67     44.49 o 
   9   9  11      142.80      142.02     34.71 o 
  10   9  11      103.82       50.12     30.38 o 
  11   9  11       14.75       32.31     30.55 o 
   0  10  11    13740.81    13782.49    213.75 o 
   1  10  11       46.06       49.94     16.16 o 
   2  10  11       18.86       33.85     13.40 o 
   3  10  11      845.26      844.43     21.16 o 
   4  10  11     1891.76     1835.89     42.33 o 
   5  10  11       18.88        8.73     24.16 o 
   6  10  11      386.74      409.48     34.08 o 
   7  10  11      525.92      558.78     35.73 o 
   8  10  11        1.14        0.72     26.14 o 
   9  10  11      107.56       80.82     31.93 o 
  10  10  11      147.30       41.23     30.95 o 
  11  10  11        9.69        0.58     22.71 o 
   1  11  11      156.86      171.51     20.20 o 
   2  11  11      318.01      313.36     24.69 o 
   3  11  11      158.23      135.55     13.85 o 
   4  11  11     2612.83     2585.61     51.04 o 
   5  11  11      118.19      177.56     20.43 o 
   6  11  11      153.39      154.33     32.35 o 
   7  11  11     1381.50     1476.76     51.80 o 
   8  11  11     1424.36     1643.99     62.65 o 
   9  11  11        3.10       26.52     33.32 o 
  10  11  11        3.99        8.85     28.74 o 
   0  12  11      525.16      538.40     33.99 o 
   1  12  11      475.10      493.24     25.23 o 
   2  12  11     2596.51     2575.24     49.09 o 
   3  12  11      144.69      165.59     15.35 o 
   4  12  11      223.19      187.13     28.35 o 
   5  12  11      467.57      513.92     31.23 o 
   6  12  11      546.44      596.90     39.62 o 
   7  12  11       60.60       66.96     29.24 o 
   8  12  11      142.37      157.92     47.62 o 
   9  12  11       44.64       55.09     33.14 o 
  10  12  11        5.44       31.19     38.20 o 
   1  13  11      252.02      297.65     27.60 o 
   2  13  11      840.74      889.27     33.06 o 
   3  13  11        1.76       20.74     11.58 o 
   4  13  11        0.42       -6.68     13.47 o 
   5  13  11       47.21       42.88     19.04 o 
   6  13  11     3565.37     3972.70     84.43 o 
   7  13  11       31.24       12.19     24.67 o 
   8  13  11       49.00       18.82     29.11 o 
   9  13  11      133.96       56.80     45.30 o 
  10  13  11      121.65       38.41     44.52 o 
   0  14  11       92.37      127.00     28.21 o 
   1  14  11       87.22       73.88     20.37 o 
   2  14  11      283.44      297.54     25.58 o 
   3  14  11       11.30       24.98     16.39 o 
   4  14  11       42.87       24.96     18.58 o 
   5  14  11      202.40      176.74     27.34 o 
   6  14  11       59.24       62.54     18.94 o 
   7  14  11      589.04      577.73    136.45 o 
   8  14  11      293.94      225.75     55.41 o 
   9  14  11        2.31      -24.01     37.51 o 
   1  15  11      257.11      340.71     27.84 o 
   2  15  11       20.85       22.39     21.05 o 
   3  15  11      206.34      248.18     25.80 o 
   4  15  11      417.50      491.34     42.64 o 
   5  15  11       22.96       26.79     20.68 o 
   6  15  11       77.37       55.53     19.44 o 
   7  15  11        0.30      -19.66     29.61 o 
   8  15  11      300.93      219.70     70.09 o 
   9  15  11       25.85       69.26     54.07 o 
   0  16  11     1621.18     1800.52     72.19 o 
   1  16  11       28.16       17.29     16.86 o 
   2  16  11      149.26      127.24     21.33 o 
   3  16  11       68.98       49.39     18.28 o 
   4  16  11      391.17      288.63     33.67 o 
   5  16  11      237.37      139.93     42.80 o 
   6  16  11        9.71        0.70     18.81 o 
   7  16  11      106.79       36.58     33.79 o 
   8  16  11      257.52      119.00     56.73 o 
   9  16  11       15.27      -14.96     93.30 o 
   1  17  11       78.00       66.38     20.01 o 
   2  17  11       46.84       44.03     23.65 o 
   3  17  11      107.04      110.47     23.51 o 
   4  17  11      102.66       74.40     13.51 o 
   5  17  11       15.22        2.60     19.32 o 
   6  17  11      132.33      133.37     61.82 o 
   7  17  11       15.86       23.19     31.77 o 
   8  17  11        0.66       -3.34     28.59 o 
   0  18  11        0.24        1.98     20.57 o 
   1  18  11       14.50        6.96     14.48 o 
   2  18  11      657.58      741.12     39.42 o 
   3  18  11        0.56        9.66     15.23 o 
   4  18  11        2.03       11.35     24.08 o 
   5  18  11       89.90       57.32     29.63 o 
   6  18  11       12.54       27.15     35.43 o 
   7  18  11      108.67      114.29     43.87 o 
   1  19  11      200.53       94.69     28.27 o 
   2  19  11        0.05        5.38     18.25 o 
   3  19  11        0.86      -10.68     18.80 o 
   4  19  11      231.09      120.69     46.58 o 
   5  19  11        2.29       21.43     27.47 o 
   6  19  11        4.28       -4.04     27.12 o 
   7  19  11      101.19       63.93     43.61 o 
   0  20  11      450.41      488.38    125.87 o 
   1  20  11        2.85       -0.47     14.59 o 
   2  20  11       21.98       25.82     21.81 o 
   3  20  11       16.58        2.36     21.29 o 
   4  20  11      283.62      191.57     59.85 o 
   5  20  11        1.09       23.39     23.60 o 
   6  20  11        4.30       12.35     33.44 o 
   1  21  11       13.14       -6.90     20.07 o 
   2  21  11       23.28       -6.74     20.08 o 
   3  21  11       61.09       54.89     28.08 o 
   4  21  11        9.13       18.05     27.85 o 
   5  21  11        9.99        2.31     29.27 o 
   0  22  11      103.89       34.63     35.01 o 
   1  22  11        0.30       -1.77     18.95 o 
   2  22  11      197.17      149.97     36.21 o 
   3  22  11        3.92       33.76     27.92 o 
   1  23  11        5.05       11.28     20.90 o 
   0   0  12      232.53      389.38     38.97 o 
   1   0  12    10774.23    11385.28    139.79 o 
   2   0  12     6295.16     6357.26    116.78 o 
   3   0  12       48.44       37.68     12.85 o 
   4   0  12     1271.19     1225.21     29.68 o 
   5   0  12      211.71      185.87     18.75 o 
   6   0  12     1599.81     1559.56     36.26 o 
   7   0  12     1772.48     1699.61     50.90 o 
   8   0  12       19.19       46.39     22.32 o 
   9   0  12     1199.91     1169.75     41.34 o 
  10   0  12      190.91      190.38     56.72 o 
  11   0  12        0.05       -8.63     34.31 o 
  12   0  12       53.52       69.04     52.01 o 
   1   1  12    16428.37    16933.35    127.69 o 
   2   1  12     1473.60     1530.00     30.02 o 
   3   1  12      802.60      896.54     18.59 o 
   4   1  12      685.26      727.31     19.21 o 
   5   1  12      126.69      158.56     15.77 o 
   6   1  12     1398.55     1413.84     32.12 o 
   7   1  12     2253.86     2418.58     39.99 o 
   8   1  12     1249.11     1265.64     29.27 o 
   9   1  12        0.04        5.52     13.60 o 
  10   1  12       45.72       56.24     16.28 o 
  11   1  12        2.15        1.38     16.98 o 
  12   1  12       15.82       40.02     36.44 o 
   0   2  12      444.80      464.78     24.22 o 
   1   2  12     6383.20     6657.66     56.63 o 
   2   2  12      195.38      181.55     13.20 o 
   3   2  12       91.30       99.06     13.04 o 
   4   2  12      685.63      661.27     18.91 o 
   5   2  12     6840.78     6845.51     59.91 o 
   6   2  12      286.65      287.14     18.34 o 
   7   2  12      481.56      451.35     22.04 o 
   8   2  12      941.64      981.69     32.55 o 
   9   2  12        3.25       13.33     12.28 o 
  10   2  12       74.34       88.80     25.90 o 
  11   2  12        0.42       -9.62     26.19 o 
  12   2  12        3.95       -7.53     29.32 o 
   1   3  12      228.03      249.40     12.94 o 
   2   3  12        5.73       11.58      9.96 o 
   3   3  12     5919.34     6110.54     54.83 o 
   4   3  12      362.11      352.82     18.60 o 
   5   3  12     1344.41     1442.87     62.01 o 
   6   3  12     9557.58     9150.81     83.20 o 
   7   3  12     1999.23     1844.59     48.73 o 
   8   3  12      180.32      185.39     14.38 o 
   9   3  12       55.74       38.56     11.59 o 
  10   3  12      246.69      239.71     37.09 o 
  11   3  12       26.64       41.38     24.84 o 
  12   3  12       83.85       86.11     34.75 o 
   0   4  12     8274.31     8109.22    101.45 o 
   1   4  12     2776.87     2834.07     39.25 o 
   2   4  12      308.63      332.01     17.34 o 
   3   4  12     2942.90     2906.63     34.76 o 
   4   4  12      728.41      746.06     22.87 o 
   5   4  12      288.27      304.42     17.01 o 
   6   4  12        3.62      -26.57     26.57 o 
   7   4  12     3305.55     3322.47     60.91 o 
   8   4  12       61.48       39.43     23.12 o 
   9   4  12      550.97      544.46     33.41 o 
  10   4  12       71.03       55.35     28.33 o 
  11   4  12        1.54       -3.68     22.32 o 
  12   4  12      127.46      120.46     87.10 o 
   1   5  12     8705.27     8940.88     70.28 o 
   2   5  12     3611.57     3436.98     38.81 o 
   3   5  12      155.03      190.93     16.59 o 
   4   5  12     4407.62     4237.25     45.06 o 
   5   5  12       23.30       20.43     15.30 o 
   6   5  12      729.04      779.05     34.44 o 
   7   5  12     2053.33     2076.69     48.86 o 
   8   5  12     3710.09     3875.46     77.05 o 
   9   5  12      181.05      117.62     25.14 o 
  10   5  12        4.69        9.44     20.97 o 
  11   5  12       73.21       87.13     33.45 o 
   0   6  12     1731.26     1663.89     36.21 o 
   1   6  12      310.49      325.30     17.13 o 
   2   6  12     2402.30     2366.01     30.81 o 
   3   6  12      662.90      635.58     18.95 o 
   4   6  12      417.65      403.73     12.10 o 
   5   6  12       25.44       17.62     18.93 o 
   6   6  12      321.62      353.06     34.22 o 
   7   6  12      343.67      346.83     33.61 o 
   8   6  12       58.85       64.21     26.14 o 
   9   6  12       92.84       89.31     29.88 o 
  10   6  12        3.53       15.36     18.78 o 
  11   6  12      304.44      311.37     40.58 o 
   1   7  12      331.74      349.70     18.40 o 
   2   7  12     1538.58     1478.44     26.80 o 
   3   7  12     1314.28     1343.52     23.29 o 
   4   7  12       53.96       63.69     18.35 o 
   5   7  12        0.12       15.95     18.12 o 
   6   7  12     3423.85     3553.61     69.15 o 
   7   7  12     1021.41     1094.01     54.21 o 
   8   7  12      299.58      297.10     39.25 o 
   9   7  12      120.04      132.88     35.64 o 
  10   7  12      115.51       95.96     30.94 o 
  11   7  12      187.44      188.50     41.32 o 
   0   8  12      304.24      303.13     29.48 o 
   1   8  12      586.93      622.55     23.43 o 
   2   8  12      353.83      367.99     17.36 o 
   3   8  12       20.40       39.37     10.92 o 
   4   8  12        8.86        7.73     18.08 o 
   5   8  12      452.15      455.84     35.91 o 
   6   8  12      172.15      194.10     28.13 o 
   7   8  12      621.48      695.69     49.79 o 
   8   8  12      133.22       99.91     33.75 o 
   9   8  12       47.35       54.15     32.76 o 
  10   8  12        0.32       12.60     23.12 o 
  11   8  12       38.78       21.29     25.67 o 
   1   9  12       32.98       56.33     12.81 o 
   2   9  12       12.78       20.15     12.84 o 
   3   9  12      980.20      997.41     22.86 o 
   4   9  12        8.31       17.16     14.11 o 
   5   9  12      517.82      571.81     34.93 o 
   6   9  12      162.87      150.85     27.93 o 
   7   9  12        0.78       22.25     25.06 o 
   8   9  12      165.74      154.14     40.22 o 
   9   9  12      505.97      536.01     55.51 o 
  10   9  12        7.93        3.83     22.52 o 
  11   9  12       13.08       28.77     30.88 o 
   0  10  12       91.68       81.08     24.33 o 
   1  10  12     1875.34     1757.53     35.62 o 
   2  10  12      100.41      131.44     17.51 o 
   3  10  12      133.73      124.98     13.92 o 
   4  10  12        8.67       11.64     14.91 o 
   5  10  12      941.94     1009.74     50.44 o 
   6  10  12      275.59      271.67     34.34 o 
   7  10  12      273.45      310.30     36.11 o 
   8  10  12       61.46       37.78     32.13 o 
   9  10  12      137.84      163.69     38.09 o 
  10  10  12       40.17       -6.73     31.47 o 
   1  11  12      431.15      367.59     30.02 o 
   2  11  12       34.50       38.58     11.57 o 
   3  11  12      125.86      115.71     14.80 o 
   4  11  12      278.24      245.93     26.88 o 
   5  11  12      502.70      506.75     27.52 o 
   6  11  12       25.54       30.67     23.74 o 
   7  11  12      484.63      604.28     44.37 o 
   8  11  12       47.75       13.24     30.81 o 
   9  11  12        5.11       -4.70     30.01 o 
  10  11  12        1.78        4.43     27.22 o 
   0  12  12        2.33       17.28     26.66 o 
   1  12  12     1966.77     1961.01     45.62 o 
   2  12  12        2.63        1.78     10.89 o 
   3  12  12     1231.99     1190.82     26.05 o 
   4  12  12      163.20      137.20     25.17 o 
   5  12  12        1.67       15.26     13.79 o 
   6  12  12       32.21       70.02     29.60 o 
   7  12  12       27.22       32.25     25.65 o 
   8  12  12      208.18      202.28     50.71 o 
   9  12  12      183.06      177.67     47.43 o 
  10  12  12       19.82       40.07     46.98 o 
   1  13  12      855.82      823.14     37.05 o 
   2  13  12       17.40       10.52     16.49 o 
   3  13  12      275.47      278.97     19.34 o 
   4  13  12       13.44       12.15     20.26 o 
   5  13  12        0.03       -7.77     15.42 o 
   6  13  12      358.63      367.83     35.06 o 
   7  13  12      242.18      203.15     58.52 o 
   8  13  12      116.79       56.14     35.83 o 
   9  13  12       35.72       24.80     45.26 o 
  10  13  12       59.06        6.03     49.91 o 
   0  14  12      405.54      492.55     57.46 o 
   1  14  12     2362.59     2385.67     51.84 o 
   2  14  12      299.44      328.54     29.60 o 
   3  14  12       97.02      118.41     16.66 o 
   4  14  12       10.36        7.27     20.69 o 
   5  14  12      397.18      374.37     39.22 o 
   6  14  12       13.85       31.74     27.61 o 
   7  14  12      152.01      109.48     37.35 o 
   8  14  12      234.42      213.65     49.80 o 
   9  14  12       80.58       57.80     37.81 o 
   1  15  12        2.11        9.59     16.49 o 
   2  15  12       27.79       38.58     20.68 o 
   3  15  12      364.62      325.78     31.19 o 
   4  15  12       18.63       31.89     23.49 o 
   5  15  12       28.47       47.19     19.67 o 
   6  15  12      572.43      723.56     51.80 o 
   7  15  12        6.26       26.70     30.27 o 
   8  15  12       68.06       58.14     30.90 o 
   9  15  12       26.91      -16.06     46.99 o 
   0  16  12     1121.66     1488.81     62.60 o 
   1  16  12      328.64      328.07     32.50 o 
   2  16  12        0.40       15.62     19.58 o 
   3  16  12      810.43      878.54     37.65 o 
   4  16  12      114.91      136.03     33.79 o 
   5  16  12        0.67        1.79     14.54 o 
   6  16  12       57.71       27.06     27.67 o 
   7  16  12        3.08        2.90     25.56 o 
   8  16  12        3.72       15.52     30.17 o 
   1  17  12      260.34      211.39     32.85 o 
   2  17  12      142.17      113.48     26.18 o 
   3  17  12        5.66      -10.26     21.40 o 
   4  17  12      301.09      382.96     44.46 o 
   5  17  12       16.92       14.94     26.06 o 
   6  17  12       99.16       59.23     31.39 o 
   7  17  12      176.32       44.48     39.36 o 
   8  17  12      235.78      156.19     65.71 o 
   0  18  12       45.45       42.57     33.64 o 
   1  18  12      130.01      117.16     35.87 o 
   2  18  12       18.60       19.14     22.92 o 
   3  18  12        2.97       18.12     19.85 o 
   4  18  12      125.82       93.92     33.49 o 
   5  18  12       23.10       -5.11     21.04 o 
   6  18  12      120.10       49.66     44.24 o 
   7  18  12        1.00        3.78     30.48 o 
   1  19  12       23.61       -3.42     22.03 o 
   2  19  12      119.61       90.80     31.44 o 
   3  19  12      185.63      189.59     36.04 o 
   4  19  12        8.21        6.02     23.77 o 
   5  19  12        6.71       39.78     36.74 o 
   6  19  12      410.38      266.95    125.01 o 
   0  20  12       16.97       21.84     42.91 o 
   1  20  12      118.38       37.83     31.59 o 
   2  20  12      144.92      118.20     33.46 o 
   3  20  12       52.26       48.76     37.84 o 
   4  20  12        1.20       35.87     26.31 o 
   5  20  12       49.69       65.67     51.63 o 
   1  21  12       16.98       14.07     28.91 o 
   2  21  12        0.62       19.77     26.86 o 
   3  21  12       11.55       27.73     38.32 o 
   4  21  12       27.21       67.30     31.60 o 
   0  22  12      204.28       78.88     59.80 o 
   1  22  12       11.00       21.21     35.90 o 
   2  22  12      166.03      151.19     39.73 o 
   3  22  12       22.57        7.72     75.06 o 
   1   1  13      572.95      613.55     18.36 o 
   2   1  13      499.74      554.96     18.01 o 
   3   1  13     1528.41     1554.24     26.93 o 
   4   1  13      513.17      519.30     18.34 o 
   5   1  13      573.96      509.81     14.88 o 
   6   1  13      736.26      734.55     26.40 o 
   7   1  13      679.16      730.07     30.31 o 
   8   1  13      125.61       98.55      9.59 o 
   9   1  13      148.13      124.75     17.72 o 
  10   1  13       85.70       66.43     22.76 o 
  11   1  13      215.61      197.05     53.67 o 
   0   2  13       72.34       91.55     19.74 o 
   1   2  13     1358.46     1396.49     23.00 o 
   2   2  13      167.06      143.87     13.36 o 
   3   2  13      293.70      307.67     16.19 o 
   4   2  13       59.26       59.21     12.29 o 
   5   2  13       89.42       88.27     12.06 o 
   6   2  13       16.73        1.57     10.73 o 
   7   2  13      260.78      288.08     20.89 o 
   8   2  13       83.83       52.58     12.99 o 
   9   2  13       74.26       70.90     14.06 o 
  10   2  13        1.41        2.04     17.90 o 
  11   2  13        3.76      -18.03     23.90 o 
   1   3  13       18.86       10.31      9.11 o 
   2   3  13     1111.63     1044.23     24.99 o 
   3   3  13      724.94      694.24     19.18 o 
   4   3  13      464.43      451.84     17.12 o 
   5   3  13      222.00      222.57     16.37 o 
   6   3  13      311.21      353.67     18.17 o 
   7   3  13      524.51      503.62     28.47 o 
   8   3  13      243.12      238.38     22.01 o 
   9   3  13       20.96       10.85     14.34 o 
  10   3  13       76.89       77.56     28.13 o 
  11   3  13       53.42       42.61     30.66 o 
   0   4  13     1649.37     1604.77     39.58 o 
   1   4  13     1836.63     1780.45     28.22 o 
   2   4  13      517.45      539.65     19.33 o 
   3   4  13       83.67       77.05     13.12 o 
   4   4  13      150.00      141.15     18.19 o 
   5   4  13     1417.14     1465.69     33.07 o 
   6   4  13        4.83        0.98      7.65 o 
   7   4  13       29.50       53.44     22.55 o 
   8   4  13        2.80        7.81     16.50 o 
   9   4  13       44.96       49.79     20.52 o 
  10   4  13      101.78       68.63     28.61 o 
  11   4  13       24.59       33.07     23.53 o 
   1   5  13     1601.21     1574.37     27.53 o 
   2   5  13       14.39       11.64      9.28 o 
   3   5  13     1037.31      986.98     25.48 o 
   4   5  13      127.98      139.72     15.69 o 
   5   5  13       89.47       75.96     14.08 o 
   6   5  13       22.53       36.38     24.24 o 
   7   5  13      198.29      210.77     29.56 o 
   8   5  13       40.67       36.01     20.70 o 
   9   5  13       40.81       42.39     23.45 o 
  10   5  13       15.82       -9.07     19.97 o 
  11   5  13       12.90       20.73     28.61 o 
   0   6  13     7801.58     8131.24    100.66 o 
   1   6  13     1974.22     1923.33     31.79 o 
   2   6  13      886.53      884.17     20.80 o 
   3   6  13     1991.95     1857.98     31.39 o 
   4   6  13      273.64      295.07     14.66 o 
   5   6  13        0.30        1.51     14.45 o 
   6   6  13      283.52      306.06     28.81 o 
   7   6  13      511.46      526.64     32.42 o 
   8   6  13       20.61       48.42     27.59 o 
   9   6  13      518.71      569.24     38.27 o 
  10   6  13       24.37       27.74     29.38 o 
  11   6  13        6.64        5.22     27.69 o 
   1   7  13     4886.59     4678.77     50.74 o 
   2   7  13      147.95      126.41     13.85 o 
   3   7  13     1537.32     1559.30     24.08 o 
   4   7  13       21.46       22.05      9.72 o 
   5   7  13      271.39      324.96     30.79 o 
   6   7  13       17.48       48.32     26.13 o 
   7   7  13       83.03       68.94     28.47 o 
   8   7  13       43.02       27.76     23.92 o 
   9   7  13       28.36       53.40     32.52 o 
  10   7  13        4.84       -0.83     20.71 o 
  11   7  13        1.77       12.24     23.78 o 
   0   8  13        5.45        0.74     16.60 o 
   1   8  13     5912.01     5841.31     63.42 o 
   2   8  13     1128.24     1151.40     26.62 o 
   3   8  13       79.50       77.43     13.37 o 
   4   8  13        0.58       18.60     20.97 o 
   5   8  13     2898.87     3009.60     63.67 o 
   6   8  13       58.79       20.40     21.14 o 
   7   8  13      763.96      833.24     50.93 o 
   8   8  13       71.52       70.18     29.26 o 
   9   8  13        3.31       20.83     43.27 o 
  10   8  13       96.44       66.26     28.67 o 
  11   8  13      308.39      308.47     43.99 o 
   1   9  13     2205.24     2079.47     37.57 o 
   2   9  13      548.16      516.98     21.47 o 
   3   9  13     1716.42     1704.22     30.16 o 
   4   9  13      271.60      270.76     22.38 o 
   5   9  13       40.62       41.49     24.11 o 
   6   9  13       19.86       33.20     22.85 o 
   7   9  13      340.14      361.60     35.80 o 
   8   9  13       12.07       52.42     33.38 o 
   9   9  13       15.06       61.39     32.99 o 
  10   9  13       15.59       15.90     36.44 o 
   0  10  13      113.75      189.03     26.64 o 
   1  10  13     1518.45     1558.81     37.54 o 
   2  10  13       14.74        9.89     12.30 o 
   3  10  13     3659.05     3576.25     46.61 o 
   4  10  13      293.11      247.53     22.41 o 
   5  10  13      516.71      548.25     39.26 o 
   6  10  13      331.83      336.63     37.03 o 
   7  10  13      463.61      586.37     45.90 o 
   8  10  13       24.79       27.59     28.83 o 
   9  10  13     1249.00     1527.11     71.27 o 
  10  10  13       18.19        9.80     29.24 o 
   1  11  13     2507.59     2579.10     45.45 o 
   2  11  13        6.94       17.98     13.67 o 
   3  11  13      243.14      227.74     17.49 o 
   4  11  13      136.10       97.04     17.08 o 
   5  11  13      113.16      134.06     35.83 o 
   6  11  13       87.61       90.47     28.67 o 
   7  11  13       10.29       23.09     25.17 o 
   8  11  13       17.64       11.26     26.54 o 
   9  11  13        0.16        0.05     24.23 o 
  10  11  13       32.96       52.97     37.56 o 
   0  12  13        7.15       27.03     25.94 o 
   1  12  13      642.80      664.55     26.25 o 
   2  12  13      231.99      188.72     18.89 o 
   3  12  13        1.19       -3.57     10.42 o 
   4  12  13       12.54       20.32     22.09 o 
   5  12  13       66.48       71.72     16.46 o 
   6  12  13       56.08       57.99     31.96 o 
   7  12  13      382.56      335.57     83.59 o 
   8  12  13        4.40      -19.49     27.80 o 
   9  12  13       65.81       61.13     42.28 o 
  10  12  13       53.04       90.88     44.65 o 
   1  13  13      954.91     1011.10     33.37 o 
   2  13  13       11.78        7.81     14.69 o 
   3  13  13     1158.91     1248.11     37.11 o 
   4  13  13      411.09      475.90     35.63 o 
   5  13  13       71.10       74.92     21.17 o 
   6  13  13      425.74      300.60     60.99 o 
   7  13  13      271.73      161.25     63.10 o 
   8  13  13        0.64       -6.35     26.17 o 
   9  13  13        0.17       -3.61     30.18 o 
   0  14  13        3.29      -31.22     31.39 o 
   1  14  13      253.74      241.62     32.55 o 
   2  14  13       21.84       22.98     16.62 o 
   3  14  13       65.53       57.96     15.47 o 
   4  14  13      154.32      126.48     35.06 o 
   5  14  13       98.46      116.23     29.39 o 
   6  14  13        5.76       -2.67     21.92 o 
   7  14  13       13.96       23.93     34.48 o 
   8  14  13        4.41       20.41     28.05 o 
   9  14  13      144.38       64.14     47.92 o 
   1  15  13      449.96      513.47     38.17 o 
   2  15  13      252.12      258.65     28.43 o 
   3  15  13        0.05       10.34     14.70 o 
   4  15  13      737.47      811.65     82.34 o 
   5  15  13      691.47      740.01     84.16 o 
   6  15  13      223.81      141.55     43.84 o 
   7  15  13        0.09       13.88     27.19 o 
   8  15  13       80.86       54.81     40.26 o 
   0  16  13      174.67       86.30     43.53 o 
   1  16  13      159.85      162.64     28.85 o 
   2  16  13      191.18      243.14     28.60 o 
   3  16  13      190.26      167.42     23.07 o 
   4  16  13      133.84       87.77     30.43 o 
   5  16  13       14.53       17.54     26.76 o 
   6  16  13       94.38       48.43     29.79 o 
   7  16  13      106.01       75.66     37.79 o 
   8  16  13       12.45       29.84     37.21 o 
   1  17  13      109.21      118.98     31.31 o 
   2  17  13        5.57       23.88     23.33 o 
   3  17  13      289.76      333.88     31.29 o 
   4  17  13       60.51       33.90     25.35 o 
   5  17  13       95.34      115.92     43.06 o 
   6  17  13      250.71       69.02     50.07 o 
   7  17  13      337.78      204.76     82.34 o 
   0  18  13      453.74      350.51    136.20 o 
   1  18  13      248.02      193.96     39.24 o 
   2  18  13      125.21      124.37     34.28 o 
   3  18  13       54.38       29.83     27.48 o 
   4  18  13       13.24       25.28     32.59 o 
   5  18  13       24.93       13.81     30.38 o 
   6  18  13        0.27       -7.65     25.83 o 
   1  19  13       65.53       52.31     24.64 o 
   2  19  13        0.90       11.57     21.76 o 
   3  19  13        0.22       27.32     29.75 o 
   4  19  13        8.41       16.71     26.55 o 
   5  19  13      162.10      122.30     49.59 o 
   6  19  13        0.80       19.61     34.63 o 
   0  20  13        0.06       20.11     34.19 o 
   1  20  13      158.76      184.41     43.37 o 
   2  20  13        2.10       20.98     27.70 o 
   3  20  13      123.30       94.86     33.89 o 
   4  20  13        2.54       16.08     30.47 o 
   5  20  13       12.99       39.61     38.13 o 
   1  21  13       18.23       30.50     28.40 o 
   2  21  13       19.61       22.89     30.93 o 
   3  21  13        7.51       43.67     30.71 o 
   0  22  13      110.50       31.94     46.77 o 
   1  22  13       56.07       66.65     36.00 o 
   0   0  14    49595.26    48964.97    742.35 o 
   1   0  14     1156.18     1259.31     34.78 o 
   2   0  14      115.28      134.85     17.96 o 
   3   0  14      211.05      269.70     26.09 o 
   4   0  14     3770.10     3874.26     70.67 o 
   5   0  14       25.17        3.61     16.45 o 
   6   0  14      173.95      115.69     17.05 o 
   7   0  14      224.97      236.84     32.01 o 
   8   0  14       10.66       54.27     28.44 o 
   9   0  14      190.11      174.33     28.22 o 
  10   0  14       22.36        3.58     35.35 o 
  11   0  14       10.96       14.98     44.61 o 
   1   1  14       98.42      108.82     13.38 o 
   2   1  14      312.40      308.73     19.01 o 
   3   1  14      554.85      530.73     19.80 o 
   4   1  14     1518.11     1669.29     28.22 o 
   5   1  14        1.15       13.24      9.77 o 
   6   1  14      442.80      404.86     14.36 o 
   7   1  14      163.62      183.43     18.53 o 
   8   1  14     1440.20     1382.39     34.25 o 
   9   1  14       40.14       39.90     16.98 o 
  10   1  14       63.28       38.53     26.86 o 
  11   1  14       25.20        5.04     26.59 o 
   0   2  14      144.00      171.24     21.78 o 
   1   2  14      468.82      469.17     17.38 o 
   2   2  14    11953.48    11876.05     91.25 o 
   3   2  14        4.70        8.58     10.09 o 
   4   2  14        9.14       27.41     10.36 o 
   5   2  14        0.05        3.37      9.18 o 
   6   2  14      316.81      373.33     23.34 o 
   7   2  14       33.00       38.32     13.73 o 
   8   2  14       77.27       61.44     14.03 o 
   9   2  14       10.65       -0.56      9.71 o 
  10   2  14      402.77      392.05     65.51 o 
  11   2  14       27.80       21.80     29.97 o 
   1   3  14      664.89      632.76     21.67 o 
   2   3  14     3278.94     3179.59     43.69 o 
   3   3  14      130.45      168.47     13.99 o 
   4   3  14        7.88       -0.10     10.44 o 
   5   3  14      396.93      402.38     20.65 o 
   6   3  14     5715.49     5777.76     62.44 o 
   7   3  14       23.81       22.79     12.28 o 
   8   3  14        0.15        2.96      9.68 o 
   9   3  14       69.65       87.59     26.42 o 
  10   3  14      755.28      832.74     39.78 o 
  11   3  14       52.95       47.66     33.47 o 
   0   4  14    10015.57    10297.18    123.93 o 
   1   4  14       68.60       56.38     12.29 o 
   2   4  14     1016.58      990.64     27.25 o 
   3   4  14      158.26      179.37     15.60 o 
   4   4  14     1329.90     1333.29     32.46 o 
   5   4  14      595.55      608.54     25.93 o 
   6   4  14      196.83      180.35     14.86 o 
   7   4  14        0.39        1.23     16.39 o 
   8   4  14       68.92       47.86     23.43 o 
   9   4  14       91.30       85.30     22.73 o 
  10   4  14        1.94      -10.32     25.06 o 
  11   4  14        5.18       25.73     27.92 o 
   1   5  14        4.64        2.97     10.09 o 
   2   5  14     1168.73     1171.07     27.06 o 
   3   5  14        1.88       11.52     12.54 o 
   4   5  14     4120.15     4044.42     55.21 o 
   5   5  14        4.35       -8.32      8.32 o 
   6   5  14       36.57       25.80     18.48 o 
   7   5  14      190.86      171.58     27.63 o 
   8   5  14     2459.57     2559.71     60.72 o 
   9   5  14       48.64       14.79     22.55 o 
  10   5  14       44.89       62.31     31.92 o 
  11   5  14       39.53       32.72     24.42 o 
   0   6  14     1896.17     1885.44     44.93 o 
   1   6  14      110.42      130.21     13.66 o 
   2   6  14     3315.57     3205.83     35.73 o 
   3   6  14      136.09      146.87     16.08 o 
   4   6  14       66.84       60.51     11.93 o 
   5   6  14        5.54       11.81     16.66 o 
   6   6  14       28.89       39.59     19.16 o 
   7   6  14      110.73      125.90     32.75 o 
   8   6  14       68.40       48.33     25.71 o 
   9   6  14        0.52       21.87     26.36 o 
  10   6  14       40.05       41.06     23.95 o 
  11   6  14        0.00       17.74     28.02 o 
   1   7  14        3.79        6.05     11.14 o 
   2   7  14      781.77      796.81     21.93 o 
   3   7  14      493.24      501.51     23.13 o 
   4   7  14      731.46      666.09     25.30 o 
   5   7  14       19.54       17.01     18.90 o 
   6   7  14     3377.16     3504.50     66.83 o 
   7   7  14       16.59      -10.99     23.69 o 
   8   7  14       42.00        7.63     23.21 o 
   9   7  14        6.38       14.94     23.23 o 
  10   7  14      453.32      385.68     75.18 o 
   0   8  14       37.39       42.87     19.27 o 
   1   8  14       92.12       83.37     15.71 o 
   2   8  14      237.94      243.79     18.97 o 
   3   8  14       76.14       72.49     13.94 o 
   4   8  14      116.22      112.36     17.48 o 
   5   8  14       53.74       53.06     21.52 o 
   6   8  14       24.95       15.76     23.18 o 
   7   8  14       97.27      142.51     32.73 o 
   8   8  14       72.25       75.21     29.79 o 
   9   8  14        5.23        8.28     24.59 o 
  10   8  14        2.88       13.06     28.10 o 
   1   9  14      175.41      199.12     19.97 o 
   2   9  14     1240.30     1323.39     29.41 o 
   3   9  14      198.20      223.00     16.79 o 
   4   9  14      591.02      613.24     38.62 o 
   5   9  14      104.42      113.24     27.97 o 
   6   9  14      505.84      585.18     40.23 o 
   7   9  14       32.51       48.67     34.92 o 
   8   9  14      544.77      601.35     47.94 o 
   9   9  14       16.98       25.51     27.85 o 
  10   9  14       48.62       85.77     37.82 o 
   0  10  14     1684.36     1726.33     51.57 o 
   1  10  14       26.72       32.58     17.71 o 
   2  10  14     2052.40     2011.99     42.00 o 
   3  10  14       20.54       40.33     13.99 o 
   4  10  14      268.67      262.03     27.68 o 
   5  10  14      105.31      123.98     27.30 o 
   6  10  14        1.67       35.12     26.26 o 
   7  10  14       25.65       24.88     31.63 o 
   8  10  14        0.05       -1.73     25.32 o 
   9  10  14       16.40       17.78     37.19 o 
  10  10  14      241.15      256.64     47.97 o 
   1  11  14       11.68       17.35     16.64 o 
   2  11  14        0.02       -0.49     12.34 o 
   3  11  14       58.88       70.42     15.40 o 
   4  11  14      582.67      605.69     30.85 o 
   5  11  14        2.09       -0.64     22.13 o 
   6  11  14      157.00      159.55     31.68 o 
   7  11  14      119.93       56.72     30.51 o 
   8  11  14       91.03      100.72     40.47 o 
   9  11  14       75.27       45.91     50.72 o 
   0  12  14    10672.67    11057.02    150.84 o 
   1  12  14      240.71      250.80     23.55 o 
   2  12  14      525.86      570.67     26.06 o 
   3  12  14      203.50      135.76     16.24 o 
   4  12  14      930.19      971.71     44.19 o 
   5  12  14       22.97       45.43     26.93 o 
   6  12  14      157.80      132.24     34.54 o 
   7  12  14        0.01      -14.47     28.43 o 
   8  12  14      182.18      238.15     47.82 o 
   9  12  14       69.20       42.10     39.21 o 
   1  13  14        0.15        4.21     12.72 o 
   2  13  14       22.55       14.73     17.61 o 
   3  13  14       49.35       32.43     15.30 o 
   4  13  14        6.08        2.68     16.39 o 
   5  13  14       43.61       31.66     17.63 o 
   6  13  14      101.51       65.65     32.04 o 
   7  13  14       59.99       35.89     30.59 o 
   8  13  14        2.64       -6.26     36.08 o 
   9  13  14        0.21       29.30     42.63 o 
   0  14  14      185.86      182.74     31.67 o 
   1  14  14      282.68      266.88     24.71 o 
   2  14  14     1606.31     1677.98     42.09 o 
   3  14  14       23.72       24.68     18.68 o 
   4  14  14       11.86       18.95     22.55 o 
   5  14  14       26.54       12.67     18.62 o 
   6  14  14       19.58        2.71     27.82 o 
   7  14  14        0.17       -8.02     22.84 o 
   8  14  14        0.14        1.45     30.30 o 
   1  15  14        9.40       19.19     22.45 o 
   2  15  14      388.95      402.77     32.42 o 
   3  15  14       23.43       27.27     15.14 o 
   4  15  14      203.19      177.94     38.33 o 
   5  15  14       16.33       10.00     25.60 o 
   6  15  14       44.89       40.79     27.35 o 
   7  15  14       10.62       37.56     36.86 o 
   8  15  14        1.19       24.90     30.06 o 
   0  16  14      208.81      244.51     48.40 o 
   1  16  14       77.79       68.67     24.46 o 
   2  16  14       42.28       55.79     22.01 o 
   3  16  14      102.34       70.52     20.95 o 
   4  16  14      141.66      112.26     30.74 o 
   5  16  14      106.37       62.52     37.04 o 
   6  16  14      153.08      117.70     39.88 o 
   7  16  14       20.01        9.74     28.71 o 
   1  17  14        0.10       -2.19     19.07 o 
   2  17  14       72.18       68.21     21.10 o 
   3  17  14        9.95        1.63     24.18 o 
   4  17  14      151.45      126.53     34.52 o 
   5  17  14        0.01       14.58     30.52 o 
   6  17  14        0.15       11.13     33.69 o 
   7  17  14       24.18       14.45     29.95 o 
   0  18  14      376.38      283.86    104.41 o 
   1  18  14       27.84       13.41     27.83 o 
   2  18  14      246.06      260.66     38.64 o 
   3  18  14       10.21        9.78     25.96 o 
   4  18  14       26.02       55.84     30.29 o 
   5  18  14        0.18       -9.02     35.93 o 
   6  18  14        0.36        4.87     29.73 o 
   1  19  14       57.52       39.20     26.49 o 
   2  19  14       75.86       55.03     37.79 o 
   3  19  14      157.63      157.38     36.75 o 
   4  19  14      175.17      186.69     40.22 o 
   5  19  14       40.51       44.01     42.84 o 
   0  20  14       47.05       14.73     40.01 o 
   1  20  14        6.53      -12.61     25.13 o 
   2  20  14       63.67       57.39     32.45 o 
   3  20  14        0.80       26.68     36.85 o 
   4  20  14      182.20      167.07     48.71 o 
   1  21  14       26.62       16.89     30.83 o 
   2  21  14       17.94       43.57     31.32 o 
   1   1  15        0.27        7.32      9.81 o 
   2   1  15        6.36       19.21     10.73 o 
   3   1  15      815.64      835.88     24.52 o 
   4   1  15      438.27      463.18     18.23 o 
   5   1  15     2917.76     2754.02     36.61 o 
   6   1  15        7.43        4.15      7.96 o 
   7   1  15     1718.22     1502.14     32.24 o 
   8   1  15      138.22      118.76     20.19 o 
   9   1  15      515.17      442.56     53.05 o 
  10   1  15      119.42       91.02     52.21 o 
  11   1  15       31.28       14.71     32.14 o 
   0   2  15     1350.25     1416.15     39.17 o 
   1   2  15       26.41       24.54     12.59 o 
   2   2  15        2.46        8.21      9.53 o 
   3   2  15       88.95       96.86     15.27 o 
   4   2  15       46.12       67.56     13.82 o 
   5   2  15       69.44       71.09     13.60 o 
   6   2  15        9.32       10.39     12.09 o 
   7   2  15      160.55      133.37     17.39 o 
   8   2  15        1.47       -3.62      9.16 o 
   9   2  15        0.04       -1.74     17.20 o 
  10   2  15       18.08       21.14     24.70 o 
  11   2  15        0.86      -14.27     27.86 o 
   1   3  15      459.81      440.40     20.21 o 
   2   3  15     1347.58     1358.71     31.62 o 
   3   3  15     2617.67     2627.29     38.88 o 
   4   3  15      428.23      431.50     21.04 o 
   5   3  15      575.40      642.11     25.82 o 
   6   3  15      515.00      482.19     22.37 o 
   7   3  15      642.42      544.09     27.61 o 
   8   3  15        0.17        4.96     16.90 o 
   9   3  15      227.58      170.57     27.03 o 
  10   3  15      195.59      165.83     34.03 o 
  11   3  15        0.67        8.22     28.38 o 
   0   4  15      243.31      276.22     23.12 o 
   1   4  15      162.69      190.16     16.07 o 
   2   4  15     6974.17     6748.63     72.00 o 
   3   4  15      146.41      124.43     15.07 o 
   4   4  15       44.18       28.57     11.81 o 
   5   4  15      375.88      368.12     25.67 o 
   6   4  15       86.06      100.93     16.65 o 
   7   4  15      195.92      205.33     31.01 o 
   8   4  15       26.79       19.54     20.68 o 
   9   4  15        0.32      -11.55     23.76 o 
  10   4  15      145.96      136.10     36.38 o 
  11   4  15      175.16      137.03     42.93 o 
   1   5  15       64.84       72.53     13.93 o 
   2   5  15       10.76       -2.32      9.71 o 
   3   5  15      219.43      214.47     20.15 o 
   4   5  15      290.69      315.09     21.89 o 
   5   5  15     1025.75      985.34     27.45 o 
   6   5  15       23.78       17.39     20.20 o 
   7   5  15       38.78       44.76     24.14 o 
   8   5  15      200.63      135.75     32.09 o 
   9   5  15       26.26       17.72     25.97 o 
  10   5  15      102.85       91.31     30.60 o 
   0   6  15    32504.54    32163.56    358.50 o 
   1   6  15     1098.18     1114.45     26.17 o 
   2   6  15      154.07      133.99     16.17 o 
   3   6  15     2008.88     1916.13     33.22 o 
   4   6  15     1515.33     1563.53     31.94 o 
   5   6  15      410.46      416.52     31.35 o 
   6   6  15      357.51      283.84     32.67 o 
   7   6  15       35.79       36.60     22.87 o 
   8   6  15       16.31       24.31     24.06 o 
   9   6  15     1181.76     1244.93     51.85 o 
  10   6  15        0.24        4.33     28.13 o 
   1   7  15      299.24      293.09     21.90 o 
   2   7  15      193.46      194.73     18.63 o 
   3   7  15      110.07      123.09     16.42 o 
   4   7  15      483.89      478.14     17.94 o 
   5   7  15     1624.76     1621.83     48.23 o 
   6   7  15      328.72      368.04     31.99 o 
   7   7  15      161.92      192.59     29.77 o 
   8   7  15      256.25      299.68     50.45 o 
   9   7  15       12.45       42.82     30.37 o 
  10   7  15       24.98       15.34     25.88 o 
   0   8  15        0.20        1.69     17.16 o 
   1   8  15     3277.08     3186.72     49.36 o 
   2   8  15     4936.82     4838.01     53.92 o 
   3   8  15       74.24       55.54     13.09 o 
   4   8  15       62.58       59.44     10.68 o 
   5   8  15     1510.60     1432.16     52.10 o 
   6   8  15       41.52       44.14     25.02 o 
   7   8  15      799.55      786.20     70.84 o 
   8   8  15        2.92        9.43     25.51 o 
   9   8  15        0.00       -5.74     23.89 o 
  10   8  15      243.35      284.67     55.65 o 
   1   9  15      102.83      108.73     16.98 o 
   2   9  15     1446.30     1461.55     35.87 o 
   3   9  15     2806.04     2818.84     40.64 o 
   4   9  15      435.12      375.25     31.07 o 
   5   9  15        3.75       28.16     21.87 o 
   6   9  15      595.15      623.25     42.68 o 
   7   9  15      535.21      525.67     52.11 o 
   8   9  15       28.91       38.38     28.19 o 
   9   9  15      108.84      118.08     42.02 o 
  10   9  15      290.48      227.38     46.79 o 
   0  10  15     4395.30     4363.00     73.29 o 
   1  10  15      919.37      946.12     28.95 o 
   2  10  15      637.14      669.60     28.09 o 
   3  10  15     3223.65     3244.25     43.87 o 
   4  10  15      127.12      141.88     30.12 o 
   5  10  15        0.10      -22.64     26.32 o 
   6  10  15        1.39       -5.35     20.68 o 
   7  10  15      214.71      125.36     47.88 o 
   8  10  15        0.95       -3.63     23.20 o 
   9  10  15      370.23      411.14     59.77 o 
   1  11  15     1021.49     1055.23     26.53 o 
   2  11  15      175.84      193.34     17.76 o 
   3  11  15      221.61      196.82     18.40 o 
   4  11  15      198.96      230.50     29.94 o 
   5  11  15     1382.82     1480.88     58.61 o 
   6  11  15       12.38       15.88     27.01 o 
   7  11  15      199.47       80.61     34.33 o 
   8  11  15      234.99      216.14     51.48 o 
   9  11  15       68.98       35.07     32.71 o 
   0  12  15     2367.41     2331.55     72.04 o 
   1  12  15      967.89     1024.69     32.43 o 
   2  12  15      777.04      841.12     26.77 o 
   3  12  15       31.24       31.21     15.79 o 
   4  12  15        9.05       18.70     21.24 o 
   5  12  15      180.02      129.46     38.57 o 
   6  12  15       52.10       72.37     33.31 o 
   7  12  15       84.30       68.82     32.89 o 
   8  12  15        7.08       31.71     42.55 o 
   9  12  15       80.51       56.39     41.55 o 
   1  13  15      231.78      264.51     27.93 o 
   2  13  15       40.94       32.91     16.09 o 
   3  13  15      344.00      354.74     27.89 o 
   4  13  15        0.41        2.88     18.79 o 
   5  13  15       84.26       85.07     33.99 o 
   6  13  15       95.18       88.11     33.90 o 
   7  13  15      422.16      311.85     74.69 o 
   8  13  15       13.86       27.38     47.95 o 
   0  14  15      148.61      133.04     29.79 o 
   1  14  15       40.61       57.51     20.97 o 
   2  14  15       94.87      111.07     24.20 o 
   3  14  15      104.87       89.63     18.08 o 
   4  14  15      129.29      118.10     31.57 o 
   5  14  15      247.80      191.57     42.18 o 
   6  14  15        0.92       24.69     29.39 o 
   7  14  15        6.88        5.96     22.81 o 
   8  14  15       22.87       -8.19     33.40 o 
   1  15  15      127.13      115.14     23.53 o 
   2  15  15        0.49       27.24     20.54 o 
   3  15  15       49.66       49.19     17.88 o 
   4  15  15       19.29       -5.39     20.57 o 
   5  15  15      319.35      314.43     72.81 o 
   6  15  15        4.81      -13.05     31.11 o 
   7  15  15        3.34      -16.92     28.47 o 
   0  16  15       74.90      115.33     33.28 o 
   1  16  15       36.91       48.52     21.53 o 
   2  16  15        9.30       20.12     16.82 o 
   3  16  15      255.68      292.15     36.54 o 
   4  16  15       53.19       56.35     29.15 o 
   5  16  15        5.71       32.87     31.37 o 
   6  16  15       31.28       25.77     36.58 o 
   7  16  15        0.59       -7.75     35.77 o 
   1  17  15      263.73      262.30     32.20 o 
   2  17  15       88.75      111.26     24.14 o 
   3  17  15      253.58      248.02     42.32 o 
   4  17  15       18.60       25.32     28.14 o 
   5  17  15       55.75       48.97     34.53 o 
   6  17  15       40.78       75.81     46.77 o 
   0  18  15      646.35      678.45    142.58 o 
   1  18  15      123.99      136.38     38.35 o 
   2  18  15       92.38       90.42     32.92 o 
   3  18  15       94.85      137.41     37.62 o 
   4  18  15        0.51      -11.36     32.54 o 
   5  18  15        0.14       12.46     38.99 o 
   1  19  15      223.65      176.17     34.59 o 
   2  19  15        2.20       -7.23     32.31 o 
   3  19  15        0.33       40.90     33.90 o 
   4  19  15        0.55       40.55     38.77 o 
   0  20  15      154.19      134.91     46.69 o 
   1  20  15      174.11      139.32     35.59 o 
   2  20  15       61.08       48.48     36.18 o 
   3  20  15      185.25      203.11     41.10 o 
   0   0  16     1810.07     1769.14     59.80 o 
   1   0  16      846.56      927.73     31.25 o 
   2   0  16     1860.66     1825.04     54.44 o 
   3   0  16     2156.92     2167.16     63.37 o 
   4   0  16       77.41       87.95     20.48 o 
   5   0  16     2088.28     2058.65     48.49 o 
   6   0  16      229.44      205.44     19.81 o 
   7   0  16      320.13      310.24     47.25 o 
   8   0  16       12.08        7.83     19.24 o 
   9   0  16      838.27      818.13    100.12 o 
  10   0  16      279.24      407.26     80.00 o 
   1   1  16       95.12      106.37     16.67 o 
   2   1  16       96.94       98.64     17.30 o 
   3   1  16     1569.38     1585.35     34.43 o 
   4   1  16      590.16      576.35     22.34 o 
   5   1  16     4033.33     3835.70     44.46 o 
   6   1  16       25.74       15.98     10.04 o 
   7   1  16       55.10       40.15     13.54 o 
   8   1  16       72.55       68.42     20.00 o 
   9   1  16        3.76       20.54     24.57 o 
  10   1  16        5.75       23.09     37.61 o 
   0   2  16       11.55       -5.16     19.85 o 
   1   2  16       18.36       35.35     14.32 o 
   2   2  16      779.90      770.68     23.74 o 
   3   2  16       27.35       20.80     13.14 o 
   4   2  16       45.79       19.78     11.64 o 
   5   2  16      823.47      786.27     20.66 o 
   6   2  16       24.45       21.58     13.60 o 
   7   2  16     1139.44     1019.30     28.60 o 
   8   2  16      334.26      370.97     43.55 o 
   9   2  16      194.15      190.09     33.84 o 
  10   2  16        0.05       20.15     30.81 o 
   1   3  16      288.70      315.05     20.32 o 
   2   3  16       41.82       63.08     17.19 o 
   3   3  16     4166.48     3994.89     53.03 o 
   4   3  16      668.46      635.45     21.85 o 
   5   3  16       41.53       28.76     10.49 o 
   6   3  16      305.49      351.30     20.49 o 
   7   3  16      664.48      581.19     51.05 o 
   8   3  16       14.81        8.12     13.71 o 
   9   3  16      123.51       67.35     27.41 o 
  10   3  16        3.80       -2.87     22.81 o 
   0   4  16     3020.24     2963.97     59.61 o 
   1   4  16      247.33      245.44     17.53 o 
   2   4  16        0.67        9.94     13.04 o 
   3   4  16     2357.73     2277.16     41.51 o 
   4   4  16      770.62      749.23     24.81 o 
   5   4  16      238.22      259.72     24.33 o 
   6   4  16        4.01        6.67     12.27 o 
   7   4  16      552.28      576.35     35.42 o 
   8   4  16       25.32       16.54     23.54 o 
   9   4  16      311.50      208.73     50.11 o 
  10   4  16      238.48      207.62     40.53 o 
   1   5  16      135.09      129.66     15.58 o 
   2   5  16        8.28       -0.45     10.20 o 
   3   5  16       48.87       64.32     17.56 o 
   4   5  16      742.64      765.40     29.27 o 
   5   5  16     5030.20     4807.49     65.86 o 
   6   5  16      111.09      141.50     26.92 o 
   7   5  16      207.70      147.57     30.91 o 
   8   5  16      391.66      366.35     58.56 o 
   9   5  16      177.19      112.16     34.08 o 
  10   5  16       52.79       42.07     26.56 o 
   0   6  16      489.63      493.77     28.87 o 
   1   6  16      621.31      620.52     21.86 o 
   2   6  16      412.81      445.07     20.69 o 
   3   6  16        8.57       19.74     11.06 o 
   4   6  16       27.31       36.73     14.49 o 
   5   6  16      472.53      413.37     23.79 o 
   6   6  16        0.12      -19.47     24.75 o 
   7   6  16      278.50      300.54     34.29 o 
   8   6  16       79.89       76.91     27.14 o 
   9   6  16       92.28       63.44     31.55 o 
  10   6  16       54.44      100.66     41.55 o 
   1   7  16     1144.03     1181.88     33.93 o 
   2   7  16      445.87      513.50     21.89 o 
   3   7  16     1776.05     1873.52     35.98 o 
   4   7  16        7.57       20.25     12.43 o 
   5   7  16     1292.95     1278.76     44.60 o 
   6   7  16     1289.90     1350.04     46.27 o 
   7   7  16      617.82      670.49     50.83 o 
   8   7  16        0.19        3.88     25.00 o 
   9   7  16      176.71      132.43     42.27 o 
  10   7  16        0.22      -25.58     33.26 o 
   0   8  16       16.12       16.77     17.90 o 
   1   8  16        8.29       18.49     15.25 o 
   2   8  16       32.03       28.55     15.69 o 
   3   8  16       69.02       68.63     17.30 o 
   4   8  16       90.61       80.90     12.66 o 
   5   8  16      152.69      149.76     28.70 o 
   6   8  16       61.90       87.10     32.88 o 
   7   8  16       98.68      110.46     36.74 o 
   8   8  16       41.03       27.32     28.41 o 
   9   8  16       83.58       69.30     34.89 o 
  10   8  16       27.03      -20.35     58.61 o 
   1   9  16      493.30      592.71     32.89 o 
   2   9  16       61.51       83.77     17.22 o 
   3   9  16      374.35      335.24     19.69 o 
   4   9  16      260.97      231.96     14.61 o 
   5   9  16      561.32      695.31     42.95 o 
   6   9  16       99.65       81.89     29.75 o 
   7   9  16      204.00      202.10     34.48 o 
   8   9  16       54.49       42.78     28.34 o 
   9   9  16      200.43      167.55     43.39 o 
   0  10  16     2506.98     2556.40     74.30 o 
   1  10  16        6.60       29.59     16.19 o 
   2  10  16      131.24      127.20     18.08 o 
   3  10  16      244.97      267.43     18.59 o 
   4  10  16      142.04      171.11     34.50 o 
   5  10  16       13.00       19.43     24.08 o 
   6  10  16       11.02       16.21     25.63 o 
   7  10  16       10.98        6.58     25.40 o 
   8  10  16      222.07      181.36     44.39 o 
   9  10  16       25.70       22.54     28.79 o 
   1  11  16      557.47      674.58     29.78 o 
   2  11  16      526.55      543.86     27.71 o 
   3  11  16       49.54       56.00     16.05 o 
   4  11  16      561.81      633.64     38.53 o 
   5  11  16      600.58      438.53     93.97 o 
   6  11  16        8.57        9.87     23.73 o 
   7  11  16       92.78      106.54     32.15 o 
   8  11  16        0.24       18.73     29.62 o 
   9  11  16       18.52       68.58     40.84 o 
   0  12  16        3.26       22.85     23.36 o 
   1  12  16      144.56      147.68     21.71 o 
   2  12  16      640.15      666.65     33.18 o 
   3  12  16      592.63      525.87     48.42 o 
   4  12  16      441.51      371.33     63.82 o 
   5  12  16      175.34      118.47     45.66 o 
   6  12  16      139.87      125.50     43.14 o 
   7  12  16       25.70        7.92     26.76 o 
   8  12  16       43.83       52.42     34.81 o 
   1  13  16      745.77      860.30     31.81 o 
   2  13  16       36.17       24.43     17.79 o 
   3  13  16       88.50       53.16     18.43 o 
   4  13  16        0.04        2.01     17.51 o 
   5  13  16      281.64      284.11     56.73 o 
   6  13  16        7.27      -23.37     34.54 o 
   7  13  16       60.09       45.92     33.86 o 
   8  13  16       27.50       -8.61     35.46 o 
   0  14  16        6.20       -8.36     23.29 o 
   1  14  16      188.55      206.00     23.22 o 
   2  14  16      459.73      492.63     31.20 o 
   3  14  16       38.78       26.30     16.09 o 
   4  14  16        6.41        7.78     21.61 o 
   5  14  16       58.72       28.74     31.21 o 
   6  14  16        0.01       -8.96     28.18 o 
   7  14  16       59.72       61.23     44.91 o 
   1  15  16       18.43       22.49     18.34 o 
   2  15  16        4.89       -7.71     14.33 o 
   3  15  16      203.55      207.51     42.57 o 
   4  15  16       38.86       17.34     23.73 o 
   5  15  16       44.87       57.95     34.91 o 
   6  15  16       26.87       12.99     31.58 o 
   7  15  16       19.63       21.97     28.72 o 
   0  16  16       96.02      106.08     39.63 o 
   1  16  16      255.46      257.68     28.82 o 
   2  16  16      343.66      280.77     34.37 o 
   3  16  16      679.97      819.27     52.72 o 
   4  16  16       81.41       62.90     40.20 o 
   5  16  16       15.64       37.12     32.55 o 
   6  16  16       52.17       16.06     35.92 o 
   1  17  16        7.85       33.96     23.83 o 
   2  17  16      406.68      341.57     40.87 o 
   3  17  16       68.27       89.09     33.35 o 
   4  17  16      117.86      154.81     42.76 o 
   5  17  16      690.65      797.74    115.83 o 
   0  18  16      327.39      282.46     72.25 o 
   1  18  16      537.08      671.60     50.74 o 
   2  18  16        2.00       21.90     31.48 o 
   3  18  16       21.13       54.86     38.48 o 
   4  18  16       19.02       33.69     35.92 o 
   5  18  16      169.31      109.65    143.94 o 
   1  19  16       39.18       46.05     28.60 o 
   2  19  16       41.55       12.64     25.56 o 
   3  19  16      294.61      333.62     64.10 o 
   0  20  16       17.62       33.14     48.35 o 
   1  20  16        0.03       20.56     33.20 o 
   1   1  17     1373.21     1398.09     31.08 o 
   2   1  17      228.90      282.53     20.21 o 
   3   1  17      281.20      341.33     27.62 o 
   4   1  17      417.88      487.73     25.24 o 
   5   1  17      281.86      238.50     18.87 o 
   6   1  17      939.88      863.48     27.07 o 
   7   1  17      636.29      592.73     26.46 o 
   8   1  17      355.70      278.22     52.03 o 
   9   1  17       41.22       28.70     24.19 o 
  10   1  17       35.11      -14.01     36.32 o 
   0   2  17     5578.77     5553.41     91.21 o 
   1   2  17       71.82       85.62     17.96 o 
   2   2  17       82.33       82.94     21.31 o 
   3   2  17     2089.85     2055.45     39.26 o 
   4   2  17      822.67      801.91     25.15 o 
   5   2  17        6.98       20.90     11.80 o 
   6   2  17       38.88       32.19     14.35 o 
   7   2  17       27.35       23.95     14.65 o 
   8   2  17       26.57        7.88     20.13 o 
   9   2  17       11.99       20.99     23.45 o 
  10   2  17       87.30       68.07     37.55 o 
   1   3  17      623.85      646.95     27.12 o 
   2   3  17      459.26      485.21     27.49 o 
   3   3  17        0.00        3.01     12.53 o 
   4   3  17      247.15      267.29     18.99 o 
   5   3  17      548.96      527.72     21.20 o 
   6   3  17      616.71      684.86     29.30 o 
   7   3  17      117.37      129.93     19.14 o 
   8   3  17       37.06       29.47     22.26 o 
   9   3  17       10.42       -2.89     17.28 o 
  10   3  17       95.91       75.00     42.64 o 
   0   4  17     1246.46     1211.41     43.23 o 
   1   4  17        1.26        9.06     12.52 o 
   2   4  17     5770.43     5565.86     64.43 o 
   3   4  17       18.78        8.53     13.45 o 
   4   4  17      648.79      590.81     24.33 o 
   5   4  17       16.45       14.07     14.14 o 
   6   4  17      103.09      110.08     18.37 o 
   7   4  17       22.33        3.78     21.88 o 
   8   4  17      157.97      129.38     36.50 o 
   9   4  17       84.77       57.01     38.59 o 
  10   4  17      196.95      180.81     36.90 o 
   1   5  17     1597.86     1674.70     36.16 o 
   2   5  17     1469.36     1436.59     34.32 o 
   3   5  17      308.88      269.35     26.97 o 
   4   5  17     3018.44     2951.10     56.23 o 
   5   5  17      429.66      336.90     21.51 o 
   6   5  17      376.41      297.23     31.43 o 
   7   5  17      172.49      162.69     32.63 o 
   8   5  17      246.21      230.68     42.43 o 
   9   5  17       16.83        4.33     20.87 o 
  10   5  17       78.61       52.62     27.97 o 
   0   6  17     9340.79     9075.84    116.43 o 
   1   6  17     5268.30     5521.81     60.23 o 
   2   6  17     2148.27     2105.43     39.59 o 
   3   6  17     1841.81     1771.91     38.45 o 
   4   6  17     2250.77     2248.34     45.04 o 
   5   6  17      544.64      416.11     28.53 o 
   6   6  17        7.25       61.85     26.41 o 
   7   6  17       13.25        3.39     22.41 o 
   8   6  17       13.21       20.66     26.28 o 
   9   6  17       22.15        2.99     24.08 o 
   1   7  17     2473.99     2637.87     43.49 o 
   2   7  17      720.63      723.42     29.08 o 
   3   7  17      376.61      383.08     23.36 o 
   4   7  17     1206.32     1099.84     45.78 o 
   5   7  17      387.68      391.85     33.90 o 
   6   7  17      216.80      186.33     32.05 o 
   7   7  17      428.34      342.37     39.90 o 
   8   7  17      205.77      196.93     34.67 o 
   9   7  17        0.06      -17.65     28.69 o 
   0   8  17      721.67      745.58     37.64 o 
   1   8  17      178.24      216.80     23.06 o 
   2   8  17     9932.92     9858.20    103.83 o 
   3   8  17       24.04       27.50     14.22 o 
   4   8  17       42.69       42.93     13.88 o 
   5   8  17       77.48       72.02     28.31 o 
   6   8  17       42.76       78.96     33.70 o 
   7   8  17       90.13       94.75     30.11 o 
   8   8  17       58.86       56.50     34.42 o 
   9   8  17      176.60      181.38     40.37 o 
   1   9  17      224.13      169.28     22.59 o 
   2   9  17      192.81      167.96     24.50 o 
   3   9  17       23.13       33.14     16.43 o 
   4   9  17       29.45       20.35     11.04 o 
   5   9  17      214.21      182.41     31.77 o 
   6   9  17      296.30      296.43     54.21 o 
   7   9  17      110.34      104.11     37.92 o 
   8   9  17      101.50      140.50     40.67 o 
   9   9  17       18.83       28.88     33.55 o 
   0  10  17     4460.06     4351.03     93.06 o 
   1  10  17        1.86       -5.12     13.64 o 
   2  10  17      139.86      134.53     19.46 o 
   3  10  17      747.73      791.71     26.66 o 
   4  10  17      834.38      942.81     48.24 o 
   5  10  17       66.79       34.08     26.10 o 
   6  10  17       51.25       54.11     33.88 o 
   7  10  17        4.50       -1.16     23.36 o 
   8  10  17        8.50       10.99     29.22 o 
   1  11  17     1219.41     1349.65     38.15 o 
   2  11  17      426.22      402.09     25.05 o 
   3  11  17       72.60       77.32     16.79 o 
   4  11  17     1213.14     1291.89     49.46 o 
   5  11  17      339.22      301.48     73.17 o 
   6  11  17       58.52       25.40     25.19 o 
   7  11  17      153.26      100.16     33.71 o 
   8  11  17      502.78      547.19     93.63 o 
   0  12  17       16.30        9.80     22.00 o 
   1  12  17      718.18      809.61     35.96 o 
   2  12  17      371.13      382.40     24.43 o 
   3  12  17      209.81      183.60     22.53 o 
   4  12  17      111.50       91.54     30.66 o 
   5  12  17      189.61       85.49     38.28 o 
   6  12  17       59.76       34.96     33.94 o 
   7  12  17       34.70       37.52     30.46 o 
   8  12  17      133.96       85.37     45.90 o 
   1  13  17      142.61      174.17     22.98 o 
   2  13  17      350.61      307.94     26.65 o 
   3  13  17        9.93        9.03     15.10 o 
   4  13  17       32.47       36.50     23.65 o 
   5  13  17       13.23       31.41     24.82 o 
   6  13  17      755.97      801.34    100.27 o 
   7  13  17       17.51       36.12     31.10 o 
   0  14  17      140.24      204.37     44.55 o 
   1  14  17       24.66       32.72     18.60 o 
   2  14  17      691.38      762.31     45.08 o 
   3  14  17        3.26        1.69     21.17 o 
   4  14  17       42.61       33.67     25.63 o 
   5  14  17        4.72       18.27     34.52 o 
   6  14  17      147.18      104.59     39.42 o 
   7  14  17       34.67       57.60     42.37 o 
   1  15  17       40.34       21.88     19.20 o 
   2  15  17      147.74      126.81     25.50 o 
   3  15  17       64.08       78.49     31.35 o 
   4  15  17      304.58      246.85     77.53 o 
   5  15  17       19.51       35.80     33.14 o 
   6  15  17      108.48       84.45     37.15 o 
   0  16  17     1238.46     1460.84     76.89 o 
   1  16  17      162.44      195.04     27.83 o 
   2  16  17       18.80       10.55     21.12 o 
   3  16  17       45.80       60.59     29.11 o 
   4  16  17      380.55      268.84     93.27 o 
   5  16  17       28.02       16.56     30.68 o 
   1  17  17      162.33      141.27     30.41 o 
   2  17  17        4.95        6.97     29.04 o 
   3  17  17        9.93       -7.43     26.25 o 
   4  17  17       79.65       66.68     41.62 o 
   5  17  17       14.14        9.62     29.27 o 
   0  18  17      164.34      158.71     42.50 o 
   1  18  17      221.89      180.40     31.34 o 
   2  18  17      359.19      334.53     58.44 o 
   3  18  17       25.45        9.05     27.07 o 
   4  18  17       12.67       76.29     80.31 o 
   1  19  17      134.80      102.42     43.16 o 
   2  19  17        0.14       -4.17     30.96 o 
   0   0  18    10437.69     9866.00    167.72 o 
   1   0  18     9970.46    10105.97    162.83 o 
   2   0  18      950.51      922.30     41.18 o 
   3   0  18     1408.55     1237.09     47.79 o 
   4   0  18     1539.08     1583.31     50.84 o 
   5   0  18       61.92       30.53     18.40 o 
   6   0  18       94.87       81.73     22.00 o 
   7   0  18      382.01      228.10     53.14 o 
   8   0  18        7.90        0.60     26.75 o 
   9   0  18      639.07      592.94    117.99 o 
   1   1  18     7437.22     7833.72     83.57 o 
   2   1  18      856.43      965.62     36.65 o 
   3   1  18        3.63       31.15     15.84 o 
   4   1  18     1744.87     1632.20     36.73 o 
   5   1  18      134.99      156.66     17.99 o 
   6   1  18      743.70      662.77     24.89 o 
   7   1  18      158.50       85.63     21.43 o 
   8   1  18      276.18      178.22     47.16 o 
   9   1  18       73.43       68.52     40.08 o 
   0   2  18     1033.71     1142.64     53.07 o 
   1   2  18      334.46      454.80     29.45 o 
   2   2  18     6016.05     6010.82     73.99 o 
   3   2  18       33.17       29.66     14.49 o 
   4   2  18       18.06       15.40     13.59 o 
   5   2  18     1364.78     1339.06     31.97 o 
   6   2  18       51.81       71.38     19.24 o 
   7   2  18      986.37      988.49     50.73 o 
   8   2  18      163.75       97.03     32.36 o 
   9   2  18       22.14       33.37     32.23 o 
   1   3  18       24.33       18.38     17.08 o 
   2   3  18       16.24       11.03     13.43 o 
   3   3  18     1913.31     2023.47     41.53 o 
   4   3  18        1.71       -0.70     13.59 o 
   5   3  18      534.40      479.24     22.93 o 
   6   3  18       96.35       77.56     20.68 o 
   7   3  18     1535.67     1572.08     51.16 o 
   8   3  18       65.59       66.62     26.33 o 
   9   3  18       33.05       19.11     25.35 o 
   0   4  18     2020.00     2015.94     62.25 o 
   1   4  18      117.06      103.25     21.13 o 
   2   4  18     2151.65     2160.63     41.15 o 
   3   4  18      175.65      167.89     17.47 o 
   4   4  18      147.92      162.59     19.04 o 
   5   4  18      468.85      471.91     28.61 o 
   6   4  18        3.06       -4.20     14.99 o 
   7   4  18      594.56      522.78     47.34 o 
   8   4  18        0.78       27.22     24.74 o 
   9   4  18      188.62       86.60     31.28 o 
   1   5  18     5612.21     5960.66     70.17 o 
   2   5  18        0.01        3.76     12.71 o 
   3   5  18       29.87       33.18     16.31 o 
   4   5  18      110.13      113.90     19.27 o 
   5   5  18      171.88      197.24     16.72 o 
   6   5  18       70.79       48.42     16.87 o 
   7   5  18      733.39      757.90     43.77 o 
   8   5  18      177.05      173.80     35.53 o 
   9   5  18      137.84       63.15     32.21 o 
   0   6  18      183.17      161.88     23.74 o 
   1   6  18       41.77       55.91     16.68 o 
   2   6  18      289.10      301.59     20.56 o 
   3   6  18      294.26      302.17     23.45 o 
   4   6  18      235.66      227.22     20.00 o 
   5   6  18       45.30       42.68     13.37 o 
   6   6  18       18.85        3.64     18.69 o 
   7   6  18      462.42      506.72     38.75 o 
   8   6  18        2.41       -5.44     24.60 o 
   9   6  18       25.20        0.59     20.55 o 
   1   7  18       11.56       29.04     15.32 o 
   2   7  18       20.56       31.80     16.73 o 
   3   7  18     1058.14     1124.61     34.47 o 
   4   7  18        1.01       -7.27     11.53 o 
   5   7  18       52.03       55.33     13.26 o 
   6   7  18      322.49      310.76     37.49 o 
   7   7  18      818.67      964.48     50.14 o 
   8   7  18       22.58       23.05     31.49 o 
   9   7  18       44.97       61.89     36.01 o 
   0   8  18      730.41      749.37     40.27 o 
   1   8  18       19.04        6.71     15.39 o 
   2   8  18       74.07       87.09     19.79 o 
   3   8  18      285.73      288.77     22.44 o 
   4   8  18        2.25        3.75     13.21 o 
   5   8  18      132.30      130.21     30.35 o 
   6   8  18      131.25      122.34     34.92 o 
   7   8  18        5.78       -4.48     24.63 o 
   8   8  18        0.67       17.55     30.25 o 
   9   8  18       90.06      111.88     48.54 o 
   1   9  18      385.50      420.48     27.10 o 
   2   9  18      545.20      560.49     26.95 o 
   3   9  18      463.08      504.10     28.58 o 
   4   9  18       36.83       26.01     12.76 o 
   5   9  18      766.40      972.53     45.16 o 
   6   9  18      129.66       73.31     35.50 o 
   7   9  18      253.42      168.57     45.31 o 
   8   9  18      127.45      122.34     46.50 o 
   0  10  18      137.82      132.82     31.45 o 
   1  10  18      381.52      380.99     30.35 o 
   2  10  18      173.94      154.14     22.00 o 
   3  10  18       15.69       15.50     16.17 o 
   4  10  18      521.54      390.35     60.69 o 
   5  10  18       34.09       17.67     25.81 o 
   6  10  18        4.81       18.06     25.72 o 
   7  10  18       25.05       13.99     28.81 o 
   8  10  18      167.70      146.52     38.65 o 
   1  11  18      756.50      775.95     32.49 o 
   2  11  18       13.18       28.42     14.63 o 
   3  11  18      143.86      161.38     20.17 o 
   4  11  18      448.02      279.24     67.49 o 
   5  11  18      148.33      151.54     37.05 o 
   6  11  18       26.56       35.16     39.19 o 
   7  11  18      355.59      386.14     54.81 o 
   8  11  18       27.75        1.51     38.24 o 
   0  12  18     1161.86     1175.96     52.58 o 
   1  12  18     2225.51     2314.73     52.91 o 
   2  12  18       56.43       34.52     19.16 o 
   3  12  18        4.35       25.02     15.29 o 
   4  12  18       13.24       23.57     25.69 o 
   5  12  18       62.17       40.59     27.66 o 
   6  12  18      156.24       75.30     33.07 o 
   7  12  18        0.50       37.36     32.15 o 
   1  13  18      400.89      426.65     27.08 o 
   2  13  18       27.86       46.14     20.16 o 
   3  13  18        0.03      -11.34     24.02 o 
   4  13  18        3.47       -1.15     21.25 o 
   5  13  18      103.12       78.73     32.08 o 
   6  13  18       12.73       11.79     27.55 o 
   7  13  18        0.30       23.94     31.18 o 
   0  14  18      543.95      508.94     51.64 o 
   1  14  18      367.42      352.04     31.68 o 
   2  14  18      349.27      302.90     33.63 o 
   3  14  18       18.83       18.73     21.50 o 
   4  14  18        2.78       -1.37     22.14 o 
   5  14  18       92.40       78.29     32.16 o 
   6  14  18        8.13       -7.61     29.85 o 
   1  15  18        2.05        4.35     19.17 o 
   2  15  18        0.88        3.63     19.78 o 
   3  15  18      111.73       64.59     31.00 o 
   4  15  18       23.54        4.65     26.76 o 
   5  15  18        0.79      -11.91     27.82 o 
   0  16  18       56.47       62.99     29.67 o 
   1  16  18       91.26      109.46     26.65 o 
   2  16  18      374.10      260.40     47.21 o 
   3  16  18       60.00       35.93     30.15 o 
   4  16  18       11.52       -1.82     24.43 o 
   5  16  18        5.20        7.54     30.09 o 
   1  17  18      853.46     1064.11     69.48 o 
   2  17  18       16.83       15.58     27.90 o 
   3  17  18        0.18      -21.21     31.01 o 
   4  17  18      128.84       63.64     32.51 o 
   0  18  18      156.51       90.92     43.46 o 
   1  18  18       22.17       33.41     30.83 o 
   2  18  18        0.54       -9.65     28.10 o 
   1   1  19      152.89      164.30     19.86 o 
   2   1  19      221.35      228.87     21.89 o 
   3   1  19        1.70       -3.42     11.83 o 
   4   1  19      793.45      773.69     30.85 o 
   5   1  19        4.75       -3.51     11.66 o 
   6   1  19      669.53      648.85     33.88 o 
   7   1  19        2.17      -10.76     19.71 o 
   8   1  19      266.49      224.29     39.02 o 
   9   1  19       10.85       58.04     39.33 o 
   0   2  19      527.67      572.93     40.00 o 
   1   2  19       11.38        5.56     13.77 o 
   2   2  19      794.69      732.56     31.21 o 
   3   2  19       92.92      108.07     19.15 o 
   4   2  19       28.39       31.95     13.06 o 
   5   2  19      104.59       83.46     16.16 o 
   6   2  19       82.91       44.65     20.72 o 
   7   2  19      102.62       83.00     29.90 o 
   8   2  19       55.00       70.27     35.19 o 
   9   2  19        0.55        2.30     26.34 o 
   1   3  19        3.82       27.30     16.77 o 
   2   3  19        0.17       -6.31     14.97 o 
   3   3  19      428.73      447.74     25.24 o 
   4   3  19      303.18      299.72     25.41 o 
   5   3  19       53.97       57.57     16.75 o 
   6   3  19      200.49      232.07     27.53 o 
   7   3  19      343.38      325.82     47.44 o 
   8   3  19       23.67       42.16     37.00 o 
   9   3  19        1.06        8.95     38.68 o 
   0   4  19      918.22      927.17     44.27 o 
   1   4  19      568.25      559.26     32.98 o 
   2   4  19       87.76       58.51     18.36 o 
   3   4  19       63.69       60.91     16.81 o 
   4   4  19      265.25      226.58     21.03 o 
   5   4  19      461.73      505.33     30.98 o 
   6   4  19       10.39       14.52     16.57 o 
   7   4  19      149.62      139.65     23.91 o 
   8   4  19      946.61     1099.89     51.28 o 
   9   4  19        0.34       33.96     27.12 o 
   1   5  19     3498.79     3533.97     60.34 o 
   2   5  19       25.11       23.64     16.14 o 
   3   5  19       94.93       94.43     19.47 o 
   4   5  19       80.76       41.28     22.19 o 
   5   5  19      182.93      201.97     19.10 o 
   6   5  19        5.14       -4.15     21.14 o 
   7   5  19       32.26       34.81     24.81 o 
   8   5  19        1.85        7.68     26.40 o 
   9   5  19       99.32      102.78     35.72 o 
   0   6  19      661.36      585.57     37.31 o 
   1   6  19     2284.49     2258.36     40.28 o 
   2   6  19        1.79       17.46     16.55 o 
   3   6  19        3.60       23.68     16.64 o 
   4   6  19      115.68      106.37     17.88 o 
   5   6  19        2.87       -6.72     10.63 o 
   6   6  19      801.27      690.32     48.36 o 
   7   6  19       74.48       76.07     30.54 o 
   8   6  19      114.17       74.29     34.86 o 
   1   7  19     1638.41     1569.43     36.26 o 
   2   7  19       45.23       45.65     16.59 o 
   3   7  19       38.54       39.91     16.96 o 
   4   7  19        8.68       -4.34     12.63 o 
   5   7  19        9.91       18.64     21.59 o 
   6   7  19       11.90       17.73     29.56 o 
   7   7  19       54.41       62.48     27.89 o 
   8   7  19       83.55       76.05     32.08 o 
   0   8  19      857.78      808.74     49.35 o 
   1   8  19      400.33      364.38     27.90 o 
   2   8  19       62.39       78.98     20.67 o 
   3   8  19       34.63       42.84     18.42 o 
   4   8  19       22.47       14.76     16.06 o 
   5   8  19      747.59      803.84     41.09 o 
   6   8  19       24.09       27.89     27.92 o 
   7   8  19      210.29      152.38     36.95 o 
   8   8  19      403.07      375.91     62.36 o 
   1   9  19      118.77      121.72     23.09 o 
   2   9  19      142.81      154.56     26.21 o 
   3   9  19      164.46      150.80     23.82 o 
   4   9  19       67.65       38.76     27.09 o 
   5   9  19        0.07        2.88     21.84 o 
   6   9  19      197.50      167.03     41.37 o 
   7   9  19      196.51      147.24     40.50 o 
   8   9  19       20.07       52.65     39.53 o 
   0  10  19      330.46      309.28     48.23 o 
   1  10  19      121.37      119.93     23.97 o 
   2  10  19      917.48      917.51     34.29 o 
   3  10  19       27.64       12.70     17.17 o 
   4  10  19      739.64      726.06     89.86 o 
   5  10  19       26.54       28.66     26.55 o 
   6  10  19      174.18      131.22     31.77 o 
   7  10  19      119.15      110.52     44.32 o 
   1  11  19     2119.75     2203.41     43.98 o 
   2  11  19      126.45      116.41     23.37 o 
   3  11  19      171.11      206.39     41.94 o 
   4  11  19      253.34      258.21     36.81 o 
   5  11  19       14.60       41.03     36.86 o 
   6  11  19       44.87       16.42     28.49 o 
   7  11  19        2.58       24.29     33.78 o 
   0  12  19       73.87       54.97     27.32 o 
   1  12  19      117.06      144.37     24.85 o 
   2  12  19      948.70     1017.33     36.68 o 
   3  12  19      137.20       81.97     25.19 o 
   4  12  19        1.74        7.21     25.23 o 
   5  12  19      110.38      100.43     29.21 o 
   6  12  19       19.78       11.21     27.68 o 
   1  13  19      326.51      293.34     34.89 o 
   2  13  19       90.97       54.92     23.78 o 
   3  13  19      293.01      267.34     49.76 o 
   4  13  19      137.07      129.37     36.34 o 
   5  13  19        1.52       40.80     30.76 o 
   6  13  19      163.24      122.82     47.19 o 
   0  14  19      258.24      229.64     38.73 o 
   1  14  19       35.38       56.78     23.78 o 
   2  14  19       76.17       32.29     24.02 o 
   3  14  19      330.51      316.49     67.15 o 
   4  14  19        2.07       -6.65     25.07 o 
   5  14  19       52.67       68.74     37.56 o 
   1  15  19      345.81      423.31     33.00 o 
   2  15  19       31.78       32.14     27.90 o 
   3  15  19        0.37       10.52     25.43 o 
   4  15  19      402.40      291.27     79.44 o 
   5  15  19      159.01       24.09     69.19 o 
   0  16  19      289.38      370.95     51.01 o 
   1  16  19        0.39       -3.81     18.67 o 
   2  16  19        0.95        3.06     25.15 o 
   3  16  19       34.44       22.65     28.46 o 
   4  16  19        4.60      -25.33     48.18 o 
   1  17  19       19.69       33.69     30.84 o 
   2  17  19       50.77       35.72     27.02 o 
   0   0  20      187.85      220.40     44.56 o 
   1   0  20       35.37       33.27     22.41 o 
   2   0  20      120.98      112.74     27.14 o 
   3   0  20      331.23      219.85     32.72 o 
   4   0  20     1184.47     1211.34     53.80 o 
   5   0  20        0.44        4.69     16.40 o 
   6   0  20     1703.94     1648.21     90.31 o 
   7   0  20       57.62       71.14     37.23 o 
   8   0  20       58.25       45.37     54.42 o 
   1   1  20       88.19       61.63     24.37 o 
   2   1  20        0.08       29.84     19.64 o 
   3   1  20       40.77       47.73     19.53 o 
   4   1  20      250.57      241.95     22.53 o 
   5   1  20        0.76       12.81     16.34 o 
   6   1  20      244.29      194.51     28.39 o 
   7   1  20       29.79       23.81     29.66 o 
   8   1  20      549.51      732.57     80.08 o 
   0   2  20        0.14        8.65     30.45 o 
   1   2  20      230.09      256.55     26.97 o 
   2   2  20     1189.60     1207.70     36.65 o 
   3   2  20       73.60       71.41     24.14 o 
   4   2  20      698.28      775.37     33.38 o 
   5   2  20       30.93       30.62     17.92 o 
   6   2  20      160.76      170.67     25.61 o 
   7   2  20        8.93      -23.67     26.69 o 
   8   2  20      580.89      696.50     71.59 o 
   1   3  20       76.30       72.11     18.73 o 
   2   3  20       63.18       59.83     20.61 o 
   3   3  20      305.21      323.57     28.91 o 
   4   3  20       33.54       37.50     20.23 o 
   5   3  20       97.31       85.04     24.46 o 
   6   3  20     1026.36     1060.38     40.14 o 
   7   3  20       54.07       76.29     28.54 o 
   8   3  20      172.63      126.19     34.48 o 
   0   4  20      211.97      199.87     34.33 o 
   1   4  20       28.37       55.53     19.20 o 
   2   4  20        2.88        6.66     17.56 o 
   3   4  20       30.02       22.13     16.88 o 
   4   4  20      881.36      866.23     30.00 o 
   5   4  20        1.20       17.56     19.82 o 
   6   4  20      202.84      181.58     26.87 o 
   7   4  20        1.17        8.55     21.54 o 
   8   4  20        1.07       25.87     33.66 o 
   1   5  20       49.15       63.76     20.47 o 
   2   5  20        3.82       18.45     15.24 o 
   3   5  20      109.46      120.41     20.55 o 
   4   5  20     1201.21     1188.70     40.40 o 
   5   5  20      209.54      181.02     23.40 o 
   6   5  20       45.92       39.54     26.78 o 
   7   5  20      331.91      423.95     38.67 o 
   8   5  20      990.84     1124.34     60.17 o 
   0   6  20      106.40      123.55     33.76 o 
   1   6  20        0.23        6.88     15.38 o 
   2   6  20      338.83      335.51     27.92 o 
   3   6  20       24.86        1.53     13.66 o 
   4   6  20      205.74      222.27     26.70 o 
   5   6  20        7.85      -14.78     21.42 o 
   6   6  20       63.73       35.81     23.97 o 
   7   6  20       18.72       21.72     24.83 o 
   8   6  20       26.32       25.41     30.92 o 
   1   7  20       37.48       26.75     16.00 o 
   2   7  20      136.77      148.29     25.28 o 
   3   7  20       32.99       68.31     19.44 o 
   4   7  20      694.63      653.02     33.06 o 
   5   7  20      112.26       96.29     27.91 o 
   6   7  20     1312.86     1445.03     66.94 o 
   7   7  20       50.67       45.14     31.51 o 
   8   7  20      177.30      186.85     43.01 o 
   0   8  20      262.29      288.91     33.47 o 
   1   8  20       38.55       33.22     18.63 o 
   2   8  20      823.51      817.77     29.90 o 
   3   8  20       10.80       -6.50     15.72 o 
   4   8  20        1.86       10.12     21.28 o 
   5   8  20       47.26        5.37     20.48 o 
   6   8  20        3.28       29.09     34.44 o 
   7   8  20        1.58       -4.74     24.98 o 
   1   9  20        8.73       14.88     16.97 o 
   2   9  20      201.19      237.36     29.06 o 
   3   9  20        8.69       12.93     19.15 o 
   4   9  20      866.32     1032.65     52.82 o 
   5   9  20       36.06       47.37     28.94 o 
   6   9  20      229.17      150.18     38.79 o 
   7   9  20        0.26        4.80     25.70 o 
   0  10  20      658.70      729.29     48.52 o 
   1  10  20      210.41      213.59     26.15 o 
   2  10  20        0.32        1.49     17.65 o 
   3  10  20        1.90       11.36     19.11 o 
   4  10  20        3.23       14.58     29.59 o 
   5  10  20       30.88       17.79     24.56 o 
   6  10  20        4.53       22.02     29.29 o 
   7  10  20        0.41       24.60     33.23 o 
   1  11  20        4.16       -7.89     15.97 o 
   2  11  20       53.67       39.70     19.42 o 
   3  11  20       40.80        4.01     22.24 o 
   4  11  20       36.92       40.54     27.79 o 
   5  11  20       81.55       76.25     32.15 o 
   6  11  20      167.35      130.79     36.92 o 
   0  12  20      223.80      197.21     42.65 o 
   1  12  20       23.56       14.26     19.76 o 
   2  12  20       74.74       83.09     23.27 o 
   3  12  20      386.69      218.33     66.97 o 
   4  12  20       18.91       -0.87     27.78 o 
   5  12  20        1.31       17.11     28.72 o 
   6  12  20      180.03      113.99     37.11 o 
   1  13  20        2.80       22.67     20.47 o 
   2  13  20        3.49      -16.91     25.67 o 
   3  13  20      156.47      149.25     41.09 o 
   4  13  20        3.34       47.12     31.19 o 
   5  13  20       33.04       52.31     35.09 o 
   0  14  20      117.24      100.26     39.78 o 
   1  14  20      133.72      156.85     26.77 o 
   2  14  20       20.42       26.03     22.13 o 
   3  14  20       55.46       25.39     27.16 o 
   4  14  20       50.23       48.99     34.82 o 
   1  15  20        0.48       15.89     22.95 o 
   2  15  20       35.72       47.56     33.25 o 
   3  15  20        0.28       32.44     29.40 o 
   0  16  20       15.86       29.69     39.41 o 
   1  16  20        3.93      -25.45     32.59 o 
   2  16  20       77.40       66.68     33.05 o 
   1   1  21       72.83       66.29     22.39 o 
   2   1  21      279.42      256.78     30.01 o 
   3   1  21       11.49       17.15     17.13 o 
   4   1  21        1.35      -10.25     15.68 o 
   5   1  21      205.97      218.17     21.47 o 
   6   1  21       89.49       83.39     24.64 o 
   7   1  21       49.41       28.90     39.22 o 
   8   1  21       77.02       74.69     44.94 o 
   0   2  21      111.49       73.22     29.11 o 
   1   2  21       26.17       18.63     15.82 o 
   2   2  21       10.26       12.73     20.16 o 
   3   2  21      201.83      230.87     24.41 o 
   4   2  21      171.20      151.23     24.88 o 
   5   2  21        0.03       15.11     18.34 o 
   6   2  21        9.62       12.03     19.13 o 
   7   2  21        0.07       12.80     25.32 o 
   8   2  21        7.94      -26.44     42.93 o 
   1   3  21      140.29      136.92     23.79 o 
   2   3  21      112.35      105.71     25.88 o 
   3   3  21      286.66      261.97     29.18 o 
   4   3  21       30.69       24.57     16.16 o 
   5   3  21      109.25       76.83     25.24 o 
   6   3  21       25.99       13.50     24.83 o 
   7   3  21      175.17      261.10     34.56 o 
   8   3  21       59.44       64.29     35.99 o 
   0   4  21       53.47       76.05     34.38 o 
   1   4  21     1267.36     1372.32     47.26 o 
   2   4  21      561.90      470.44     39.02 o 
   3   4  21       70.99       77.22     21.86 o 
   4   4  21        1.42      -13.21     19.07 o 
   5   4  21       72.73       50.42     22.22 o 
   6   4  21       35.23       23.35     22.65 o 
   7   4  21       89.37      115.54     39.92 o 
   1   5  21      367.59      440.95     30.45 o 
   2   5  21       20.81       31.16     19.41 o 
   3   5  21       27.13       21.03     17.35 o 
   4   5  21      123.83       66.64     20.57 o 
   5   5  21      210.18      217.07     35.02 o 
   6   5  21        5.71       22.64     22.52 o 
   7   5  21        6.33      -24.14     27.86 o 
   0   6  21      216.53      170.73     32.11 o 
   1   6  21      743.74      805.36     30.62 o 
   2   6  21       22.33       23.55     16.01 o 
   3   6  21     1859.82     1722.43     39.12 o 
   4   6  21       50.11       29.06     18.88 o 
   5   6  21        0.07       -4.40     19.40 o 
   6   6  21       81.90       59.66     28.00 o 
   7   6  21       59.12      106.91     34.25 o 
   1   7  21      302.58      285.37     31.28 o 
   2   7  21      103.58       90.84     24.01 o 
   3   7  21      219.25      209.94     25.75 o 
   4   7  21        1.12       -5.80     20.06 o 
   5   7  21        2.29        7.01     20.31 o 
   6   7  21       21.30       40.17     28.83 o 
   7   7  21      143.56      218.97     46.27 o 
   0   8  21      179.30      168.75     36.52 o 
   1   8  21     1220.18     1306.24     37.52 o 
   2   8  21       78.18       67.08     22.26 o 
   3   8  21       25.09       11.53     16.52 o 
   4   8  21      100.00      119.47     26.10 o 
   5   8  21      108.98       56.96     28.67 o 
   6   8  21       56.21       21.88     26.36 o 
   7   8  21      215.84      176.42     48.01 o 
   1   9  21      546.21      521.18     35.13 o 
   2   9  21        7.87        0.91     15.67 o 
   3   9  21      217.81      158.37     26.59 o 
   4   9  21        2.85       16.83     26.90 o 
   5   9  21        0.11       -8.84     23.27 o 
   6   9  21        4.82       14.60     26.70 o 
   0  10  21       24.24       25.82     30.05 o 
   1  10  21       26.06       33.36     20.99 o 
   2  10  21       37.40       57.78     21.12 o 
   3  10  21      201.28      167.94     36.97 o 
   4  10  21       54.64       26.71     28.37 o 
   5  10  21       43.74       28.66     29.36 o 
   6  10  21        8.22       -9.48     29.32 o 
   1  11  21      430.65      430.90     35.84 o 
   2  11  21       55.78       40.24     24.19 o 
   3  11  21        9.63        0.82     22.03 o 
   4  11  21       39.03       21.85     28.90 o 
   5  11  21      298.17      295.03     45.80 o 
   0  12  21       44.21       65.21     36.30 o 
   1  12  21       35.68       32.70     23.22 o 
   2  12  21       18.41       24.22     25.69 o 
   3  12  21       59.13       39.29     30.92 o 
   4  12  21       60.82       53.11     37.52 o 
   5  12  21       44.35       64.60     34.10 o 
   1  13  21      109.96       93.74     25.74 o 
   2  13  21        0.02      -25.32     25.32 o 
   3  13  21      430.35      492.26    109.17 o 
   4  13  21        0.47       23.44     28.40 o 
   0  14  21       86.60      120.16     48.39 o 
   1  14  21        2.63      -11.21     21.60 o 
   2  14  21      171.95      143.34     35.27 o 
   3  14  21       41.51       35.21     33.38 o 
   1  15  21      250.03      239.78     43.86 o 
   0   0  22       42.09       75.78     42.57 o 
   1   0  22       15.91       -4.74     28.80 o 
   2   0  22       21.29       33.38     26.18 o 
   3   0  22      715.11      678.39     42.86 o 
   4   0  22      514.03      605.58     46.98 o 
   5   0  22       33.38       49.78     37.73 o 
   6   0  22      379.44      402.55     70.80 o 
   7   0  22       19.72       38.22     70.37 o 
   1   1  22      102.07       88.25     22.88 o 
   2   1  22       57.33       46.19     23.58 o 
   3   1  22      145.57      166.43     30.29 o 
   4   1  22      104.63      112.88     26.30 o 
   5   1  22      244.60      283.38     34.54 o 
   6   1  22       61.24       68.73     27.29 o 
   7   1  22      224.15      382.30     66.85 o 
   0   2  22       16.30       -5.68     26.90 o 
   1   2  22       25.20       -7.14     18.55 o 
   2   2  22      360.23      422.89     35.47 o 
   3   2  22        9.85       31.27     24.08 o 
   4   2  22      179.47      141.64     32.03 o 
   5   2  22       44.05       35.68     22.93 o 
   6   2  22        0.10      -15.24     32.16 o 
   7   2  22      196.20      228.64     41.01 o 
   1   3  22      218.37      201.53     27.00 o 
   2   3  22        0.89        1.57     14.06 o 
   3   3  22       27.08       32.06     20.19 o 
   4   3  22      165.32      186.66     25.75 o 
   5   3  22       89.78      125.24     28.52 o 
   6   3  22      467.00      436.86     45.85 o 
   7   3  22       54.72       74.06     36.20 o 
   0   4  22      599.56      776.34     46.22 o 
   1   4  22      123.21      143.45     25.26 o 
   2   4  22       12.50       15.78     16.08 o 
   3   4  22        1.84       12.27     19.89 o 
   4   4  22      168.13      173.45     31.96 o 
   5   4  22      117.60      113.37     29.31 o 
   6   4  22      218.21      243.96     38.92 o 
   7   4  22       18.41       22.45     29.68 o 
   1   5  22        9.60       -1.85     16.53 o 
   2   5  22      322.28      290.94     26.47 o 
   3   5  22      154.03      112.90     24.95 o 
   4   5  22      824.36      881.70     70.68 o 
   5   5  22      189.13      218.54     35.95 o 
   6   5  22      118.69      172.54     34.18 o 
   7   5  22       68.27      109.93     45.78 o 
   0   6  22       42.43       31.65     26.58 o 
   1   6  22       15.04       24.74     17.61 o 
   2   6  22      192.04      178.04     22.57 o 
   3   6  22       30.25       27.08     20.20 o 
   4   6  22       38.95       10.76     23.82 o 
   5   6  22        1.51        9.67     23.04 o 
   6   6  22        2.32       -8.60     21.97 o 
   1   7  22       90.71       87.78     24.60 o 
   2   7  22      377.09      349.63     37.37 o 
   3   7  22      166.62      122.87     27.87 o 
   4   7  22      403.83      402.46     53.37 o 
   5   7  22        1.86       32.71     24.44 o 
   6   7  22      901.55     1016.19     53.93 o 
   0   8  22       14.29      -13.30     35.33 o 
   1   8  22       46.64       40.27     24.06 o 
   2   8  22       60.97       44.86     22.37 o 
   3   8  22        0.38       18.35     17.56 o 
   4   8  22        0.37        1.89     19.85 o 
   5   8  22       16.16       -0.86     24.15 o 
   6   8  22       13.41      -18.79     32.90 o 
   1   9  22      142.18      146.14     26.38 o 
   2   9  22       69.92       54.97     21.79 o 
   3   9  22        5.62       22.77     22.93 o 
   4   9  22      541.69      570.06     60.87 o 
   5   9  22      285.48      236.88     35.94 o 
   0  10  22      373.47      276.86     71.95 o 
   1  10  22        7.43       -0.67     15.68 o 
   2  10  22        2.38       16.17     20.15 o 
   3  10  22       16.23        2.96     23.17 o 
   4  10  22        9.81       20.55     26.63 o 
   5  10  22       97.11      117.22     40.94 o 
   1  11  22       31.96       22.28     21.89 o 
   2  11  22       10.16        2.29     23.04 o 
   3  11  22      161.32      120.93     37.10 o 
   4  11  22       68.83       56.87     36.90 o 
   0  12  22       13.32       -2.45     31.88 o 
   1  12  22        6.21        8.73     18.56 o 
   2  12  22       90.89       66.50     31.64 o 
   3  12  22       16.13       32.96     30.53 o 
   1  13  22       71.49       64.91     24.60 o 
   2  13  22        7.42        4.91     31.76 o 
   0  14  22       48.37       50.90     42.24 o 
   1   1  23      193.85      162.10     32.08 o 
   2   1  23       20.33       19.97     20.79 o 
   3   1  23       86.41       97.65     26.91 o 
   4   1  23      287.87      268.90     29.45 o 
   5   1  23       45.42       21.04     24.17 o 
   6   1  23       24.54       13.95     23.03 o 
   0   2  23      601.29      740.33     53.84 o 
   1   2  23      262.59      243.75     36.99 o 
   2   2  23        4.79        5.58     16.01 o 
   3   2  23       26.13       35.05     21.23 o 
   4   2  23      234.04      220.93     33.95 o 
   5   2  23       21.59       51.48     26.04 o 
   6   2  23       30.03        6.67     29.22 o 
   1   3  23        5.44       38.96     20.99 o 
   2   3  23      126.38      109.37     29.48 o 
   3   3  23      201.02      229.11     33.34 o 
   4   3  23      147.22      122.17     34.24 o 
   5   3  23       25.65       14.68     20.73 o 
   6   3  23      103.94      125.39     38.62 o 
   0   4  23       16.76      -10.07     28.88 o 
   1   4  23      507.90      607.27     61.98 o 
   2   4  23     1293.91     1481.14     45.27 o 
   3   4  23       20.33       28.31     20.27 o 
   4   4  23      119.65       88.24     28.02 o 
   5   4  23       51.65       67.00     33.79 o 
   6   4  23        0.55       34.74     32.50 o 
   1   5  23      219.87      276.40     35.39 o 
   2   5  23       28.63       42.65     20.35 o 
   3   5  23       22.39        7.91     18.27 o 
   4   5  23      338.73      318.37     54.49 o 
   5   5  23        0.35      -17.22     24.46 o 
   6   5  23        3.21       39.67     35.46 o 
   0   6  23      521.26      561.73     45.44 o 
   1   6  23      671.78      746.94     40.06 o 
   2   6  23        0.13       -8.64     19.66 o 
   3   6  23       45.91       59.85     25.88 o 
   4   6  23      380.19      265.39     74.02 o 
   5   6  23        4.04       -5.57     26.73 o 
   1   7  23      361.88      353.29     57.60 o 
   2   7  23       31.97       27.57     21.12 o 
   3   7  23       43.31       47.05     24.23 o 
   4   7  23       92.35       85.85     37.55 o 
   5   7  23       70.52       58.45     30.14 o 
   0   8  23      101.80      155.31     40.55 o 
   1   8  23      804.53      932.27     38.57 o 
   2   8  23      721.49      909.92     58.38 o 
   3   8  23       85.05       52.58     27.44 o 
   4   8  23      186.30      111.19     35.05 o 
   5   8  23       12.67       26.43     27.77 o 
   1   9  23       27.74       28.74     24.80 o 
   2   9  23       49.94       31.94     23.16 o 
   3   9  23      196.16      125.34     30.27 o 
   4   9  23       58.12       70.93     33.82 o 
   0  10  23      631.15      699.77     62.73 o 
   1  10  23      150.45      139.67     28.36 o 
   2  10  23      128.45      115.20     31.59 o 
   3  10  23      232.35      155.95     43.55 o 
   1  11  23      206.26      191.17     30.69 o 
   2  11  23       13.23       24.75     28.72 o 
   3  11  23       83.46       91.58     30.31 o 
   0  12  23       62.65       60.07     38.26 o 
   1  12  23        0.83        2.36     20.93 o 
   0   0  24        1.11       18.39     44.16 o 
   1   0  24      657.61      760.30     77.89 o 
   2   0  24       15.43       54.33     38.74 o 
   3   0  24        8.59       27.25     36.90 o 
   4   0  24        3.65       33.96     28.02 o 
   5   0  24      235.49      170.45     55.74 o 
   1   1  24      765.30      999.99     61.98 o 
   2   1  24       28.53       35.58     30.96 o 
   3   1  24      100.53      106.36     28.76 o 
   4   1  24       37.08       41.75     30.67 o 
   5   1  24       48.63       29.32     24.66 o 
   0   2  24      213.24      206.54     46.04 o 
   1   2  24      259.77      285.10     54.18 o 
   2   2  24      124.34      112.83     33.69 o 
   3   2  24       15.39       23.76     25.38 o 
   4   2  24      300.39      347.24     35.72 o 
   5   2  24       49.42       40.32     32.77 o 
   1   3  24      262.75      238.62     38.77 o 
   2   3  24       12.31       14.15     20.83 o 
   3   3  24      621.28      732.55     40.60 o 
   4   3  24      114.60      100.18     28.00 o 
   5   3  24       63.98       66.64     40.47 o 
   0   4  24       13.52       -3.65     27.85 o 
   1   4  24       38.20       30.98     24.09 o 
   2   4  24      194.27      149.60     34.99 o 
   3   4  24        5.87        5.56     22.59 o 
   4   4  24       39.39       61.44     32.84 o 
   5   4  24       72.25       87.48     34.79 o 
   1   5  24      485.92      454.35     54.53 o 
   2   5  24      111.41       89.48     21.86 o 
   3   5  24        2.03      -11.67     20.35 o 
   4   5  24       24.85       46.63     33.34 o 
   0   6  24        5.67       25.93     31.32 o 
   1   6  24       41.53        7.08     20.98 o 
   2   6  24        1.08        0.95     19.24 o 
   3   6  24        0.03       -2.53     18.70 o 
   4   6  24       36.34       24.58     29.81 o 
   1   7  24       18.47       15.29     21.50 o 
   2   7  24       15.39       22.77     21.95 o 
   3   7  24      433.59      272.80     75.62 o 
   4   7  24       46.16       42.56     33.54 o 
   0   8  24       16.22       15.05     34.48 o 
   1   8  24        4.51       15.42     24.76 o 
   2   8  24        1.07        1.80     18.88 o 
   3   8  24        2.85      -16.97     26.79 o 
   1   9  24      218.29      226.06     30.34 o 
   2   9  24        0.91        2.98     24.34 o 
   0  10  24        5.75       16.25     40.89 o 
   1  10  24        0.43       31.66     30.87 o 
   1   1  25        2.56       -1.55     27.98 o 
   2   1  25      103.82      106.36     29.47 o 
   3   1  25       32.32       11.65     26.97 o 
   4   1  25      309.60      337.58     40.98 o 
   0   2  25      853.24     1126.53     80.82 o 
   1   2  25       77.70      111.46     34.93 o 
   2   2  25      183.43      119.38     31.95 o 
   3   2  25       17.01       15.16     29.49 o 
   4   2  25       65.47       69.50     27.87 o 
   1   3  25        3.37       -1.81     22.02 o 
   2   3  25       32.87        5.92     20.85 o 
   3   3  25        2.14       23.86     22.77 o 
   0   4  25      175.39      124.84     53.18 o 
   1   4  25      153.44      150.34     31.01 o 
   2   4  25      420.07      349.06     59.12 o 
   3   4  25        9.40        8.53     24.12 o 
   1   5  25        8.97       -3.47     17.11 o 
   2   5  25       34.34       25.85     27.61 o 
   3   5  25       57.72       55.99     30.12 o 
   0   6  25      797.38      808.74    103.92 o 
   1   6  25       26.97       13.34     20.47 o 
   2   6  25       16.44       14.05     21.82 o 
   1   7  25        0.29      -14.67     20.39 o 
   2   7  25      102.35       75.80     30.94 o 
   0   8  25       27.91       -6.80     52.82 o 
   0   0  26      568.45      564.05     92.18 o 
   1   0  26      674.48      801.55     61.64 o 
   2   0  26      232.08      229.88     60.94 o 
   1   1  26      595.36      753.85     49.06 o 
   2   1  26       44.56       41.06     34.07 o 
   0   2  26      103.57      148.38     50.96 o 
   1   2  26      865.48     1112.85     57.63 o 
   1   3  26       57.09       55.16     32.56 o 
   0   4  26      834.08     1157.67    213.43 o 
                                                 
